# Supplementary material for: Proteomic profiling of lung adenocarcinoma indicates heightened DNA repair, antioxidant mechanisms and identifies LASP1 as a potential negative predictor of survival
Source: Clin Proteomics. 2016 Oct 27;13:31. doi: 10.1186/s12014-016-9132-y (PMC5084393; doi:10.1186/s12014-016-9132-y)
Supplement: Supplementary file 2 — Additional file 2. Table S1. Identified proteins. [file 12014_2016_9132_MOESM2_ESM.xlsx]

## Sheet: Sheet1
Accession (NCBI Refseq human database )	Gene.Id	Gene.Name	Count	Coverage	Distinct.Peptides
gi|94721261|ref|NP_149124.3|,gi|578830418|ref|XP_006721764.1|,gi|578830420|ref|XP_006721765.1|	CNP	2',3'-cyclic nucleotide 3' phosphodiesterase	3	61.1115	28
gi|4503301|ref|NP_001350.1|	DECR1	2,4-dienoyl CoA reductase 1, mitochondrial	1	68.0597	22
gi|5454002|ref|NP_006434.1|	DNPH1	2'-deoxynucleoside 5'-phosphate N-hydrolase 1	1	67.8161	9
gi|20127454|ref|NP_004035.2|	ATIC	5-aminoimidazole-4-carboxamide ribonucleotide formyltransferase/IMP cyclohydrolase	1	88.8514	48
gi|6912586|ref|NP_036220.1|	PGLS	6-phosphogluconolactonase	1	84.1085	13
gi|226443152|ref|NP_001139786.1|,gi|14249382|ref|NP_116139.1|	ABHD14B	abhydrolase domain containing 14B	2	63.3333	12
gi|24308273|ref|NP_067066.1|	ABRACL	ABRA C-terminal like	1	76.5432	6
gi|4557237|ref|NP_000010.1|	ACAT1	acetyl-CoA acetyltransferase 1	1	76.5808	34
gi|167614485|ref|NP_006102.2|	ACAA2	acetyl-CoA acyltransferase 2	1	75.3149	33
gi|578816513|ref|XP_006716840.1|,gi|530389933|ref|XP_005251533.1|,gi|8659555|ref|NP_002188.1|,gi|507834063|ref|NP_001265281.1|	ACO1	aconitase 1, soluble	4	62.7394	47
gi|4501867|ref|NP_001089.1|	ACO2	aconitase 2, mitochondrial	1	66.0256	44
gi|23238211|ref|NP_690601.1|,gi|5031599|ref|NP_005722.1|	ARPC2	actin related protein 2/3 complex, subunit 2, 34kDa	2	78	29
gi|514052670|ref|NP_001265485.1|	ARPC3	actin related protein 2/3 complex, subunit 3, 21kDa	1	82.5843	18
gi|311771647|ref|NP_001185709.1|,gi|5031595|ref|NP_005709.1|	ARPC4	actin related protein 2/3 complex, subunit 4, 20kDa	2	68.3648	13
gi|5031593|ref|NP_005708.1|	ARPC5	actin related protein 2/3 complex, subunit 5, 16kDa	1	86.755	11
gi|4501881|ref|NP_001091.1|	ACTA1	actin, alpha 1, skeletal muscle	1	89.9204	60
gi|4885049|ref|NP_005150.1|	ACTC1	actin, alpha, cardiac muscle 1	1	89.9204	68
gi|4501885|ref|NP_001092.1|	ACTB	actin, beta	1	99.2	74
gi|63055057|ref|NP_001017992.1|	ACTBL2	actin, beta-like 2	1	79.2553	35
gi|316659409|ref|NP_001186883.1|,gi|4501887|ref|NP_001605.1|	ACTG1	actin, gamma 1	2	99.2	76
gi|4501889|ref|NP_001606.1|	ACTG2	actin, gamma 2, smooth muscle, enteric	1	94.9468	64
gi|4501891|ref|NP_001093.1|	ACTN1	actinin, alpha 1	1	87.5561	92
gi|12025678|ref|NP_004915.2|	ACTN4	actinin, alpha 4	1	85.2909	98
gi|68163411|ref|NP_001618.2|	ALCAM	activated leukocyte cell adhesion molecule	1	76.1578	35
gi|394025723|ref|NP_001257376.1|,gi|4557235|ref|NP_000009.1|	ACADVL	acyl-CoA dehydrogenase, very long chain	2	66.1862	42
gi|530421014|ref|XP_005274528.1|,gi|530421016|ref|XP_005274529.1|	ACOT9	acyl-CoA thioesterase 9	2	64.3799	22
gi|260436864|ref|NP_001159491.1|	AP1B1	adaptor-related protein complex 1, beta 1 subunit	1	64.2002	52
gi|19913414|ref|NP_055018.2|,gi|19913416|ref|NP_570603.2|	AP2A1	adaptor-related protein complex 2, alpha 1 subunit	2	65.847	50
gi|27477041|ref|NP_036437.1|,gi|338827685|ref|NP_001229766.1|	AP2A2	adaptor-related protein complex 2, alpha 2 subunit	2	62.6929	46
gi|71773106|ref|NP_001025177.1|,gi|4557469|ref|NP_001273.1|,gi|530410945|ref|XP_005257994.1|,gi|530410947|ref|XP_005257995.1|	AP2B1	adaptor-related protein complex 2, beta 1 subunit	4	63.7493	58
gi|68799814|ref|NP_001020376.1|	AP2M1	adaptor-related protein complex 2, mu 1 subunit	1	66.9746	27
gi|4502171|ref|NP_000476.1|	APRT	adenine phosphoribosyltransferase	1	90.5556	15
gi|4502011|ref|NP_000467.1|	AK1	adenylate kinase 1	1	82.4742	19
gi|4502013|ref|NP_001616.1|	AK2	adenylate kinase 2	1	81.59	23
gi|19923437|ref|NP_057366.2|	AK3	adenylate kinase 3	1	82.8194	20
gi|530425819|ref|XP_005260820.1|	APMAP	adipocyte plasma membrane associated protein	1	70.5882	20
gi|66879662|ref|NP_001019398.1|,gi|66879664|ref|NP_001019399.1|,gi|66879660|ref|NP_001019397.1|,gi|4502201|ref|NP_001649.1|	ARF1	ADP-ribosylation factor 1	4	95.0276	22
gi|530400215|ref|XP_005268913.1|,gi|4502203|ref|NP_001650.1|	ARF3	ADP-ribosylation factor 3	2	90.0552	21
gi|4502205|ref|NP_001651.1|	ARF4	ADP-ribosylation factor 4	1	90.5556	20
gi|4502209|ref|NP_001653.1|	ARF5	ADP-ribosylation factor 5	1	87.2222	17
gi|4502211|ref|NP_001654.1|	ARF6	ADP-ribosylation factor 6	1	82.8571	13
gi|4502227|ref|NP_001168.1|	ARL1	ADP-ribosylation factor-like 1	1	61.8785	7
gi|20270343|ref|NP_620150.1|	ARL8A	ADP-ribosylation factor-like 8A	1	70.4301	11
gi|8922601|ref|NP_060654.1|	ARL8B	ADP-ribosylation factor-like 8B	1	70.4301	15
gi|332800967|ref|NP_001193861.1|	AGER	advanced glycosylation end product-specific receptor	1	63.0769	15
gi|530397283|ref|XP_005274299.1|	AHNAK	AHNAK nucleoprotein	1	86.9316	464
gi|109148542|ref|NP_001596.2|	AARS	alanyl-tRNA synthetase	1	62.3967	52
gi|34577061|ref|NP_000659.2|	ADH1B	alcohol dehydrogenase 1B (class I), beta polypeptide	1	93.0667	44
gi|71565154|ref|NP_000662.3|	ADH5	alcohol dehydrogenase 5 (class III), chi polypeptide	1	77.8075	25
gi|21361176|ref|NP_000680.2|	ALDH1A1	aldehyde dehydrogenase 1 family, member A1	1	88.6228	49
gi|25777730|ref|NP_000683.3|	ALDH1B1	aldehyde dehydrogenase 1 family, member B1	1	64.4101	24
gi|25777732|ref|NP_000681.2|	ALDH2	aldehyde dehydrogenase 2 family (mitochondrial)	1	81.6248	48
gi|4557303|ref|NP_000373.1|,gi|73466520|ref|NP_001026976.1|	ALDH3A2	aldehyde dehydrogenase 3 family, member A2	2	67.5085	27
gi|515870067|ref|NP_001265523.1|	ALDH6A1	aldehyde dehydrogenase 6 family, member A1	1	62.2047	23
gi|188035924|ref|NP_001173.2|,gi|319655561|ref|NP_001188306.1|	ALDH7A1	aldehyde dehydrogenase 7 family, member A1	2	62.4228	26
gi|320202986|ref|NP_001189343.1|,gi|320202988|ref|NP_001189342.1|,gi|24497577|ref|NP_697021.1|,gi|5174391|ref|NP_006057.1|	AKR1A1	aldo-keto reductase family 1, member A1 (aldehyde reductase)	4	87.3846	27
gi|4502049|ref|NP_001619.1|	AKR1B1	aldo-keto reductase family 1, member B1 (aldose reductase)	1	77.8481	21
gi|5453543|ref|NP_001344.2|	AKR1C1	aldo-keto reductase family 1, member C1	1	91.3313	32
gi|34577112|ref|NP_908932.1|,gi|34577110|ref|NP_908930.1|,gi|193794814|ref|NP_001121089.1|,gi|342187211|ref|NP_001230106.1|,gi|4557305|ref|NP_000025.1|	ALDOA	aldolase A, fructose-bisphosphate	5	94.74	48
gi|21071030|ref|NP_570602.2|	A1BG	alpha-1-B glycoprotein	1	75.1515	21
gi|4502067|ref|NP_001624.1|	AMBP	alpha-1-microglobulin/bikunin precursor	1	65.3409	23
gi|4502337|ref|NP_001176.1|	AZGP1	alpha-2-glycoprotein 1, zinc-binding	1	65.7718	18
gi|156523970|ref|NP_001613.2|	AHSG	alpha-2-HS-glycoprotein	1	60.7629	15
gi|66932947|ref|NP_000005.2|	A2M	alpha-2-macroglobulin	1	84.5997	119
gi|480306390|ref|NP_001264660.1|	AOC3	amine oxidase, copper containing 3	1	91.1672	53
gi|11125770|ref|NP_006294.2|	AIMP2	aminoacyl tRNA synthetase complex-interacting multifunctional protein 2	1	63.4375	10
gi|158937236|ref|NP_006301.3|	NPEPPS	aminopeptidase puromycin sensitive	1	70.4026	53
gi|4502133|ref|NP_001630.1|	APCS	amyloid P component, serum	1	88.3408	30
gi|530387719|ref|XP_005273533.1|,gi|215598574|ref|NP_001135918.1|	ANK1	ankyrin 1, erythrocytic	2	63.3865	94
gi|4502101|ref|NP_000691.1|	ANXA1	annexin A1	1	84.3931	45
gi|50845386|ref|NP_001002857.1|,gi|4757756|ref|NP_004030.1|,gi|209862831|ref|NP_001129487.1|,gi|50845388|ref|NP_001002858.1|	ANXA2	annexin A2	4	93.4967	98
gi|4826643|ref|NP_005130.1|,gi|530377641|ref|XP_005263030.1|	ANXA3	annexin A3	2	85.7585	35
gi|4502105|ref|NP_001144.1|	ANXA4	annexin A4	1	82.866	44
gi|302129652|ref|NP_001180473.1|	ANXA6	annexin A6	1	88.1435	89
gi|530384410|ref|XP_005249638.1|,gi|5453541|ref|NP_006399.1|	AGR2	anterior gradient 2	2	70.2857	18
gi|530403615|ref|XP_005267638.1|,gi|18375503|ref|NP_542379.1|,gi|346644849|ref|NP_001231178.1|,gi|18375501|ref|NP_001632.2|,gi|18375505|ref|NP_542380.1|	APEX1	APEX nuclease (multifunctional DNA repair enzyme) 1	5	78.9308	28
gi|530398067|ref|XP_005271596.1|,gi|530398069|ref|XP_005271597.1|,gi|4557321|ref|NP_000030.1|	APOA1	apolipoprotein A-I	3	85.0187	50
gi|4502149|ref|NP_001634.1|	APOA2	apolipoprotein A-II	1	72	12
gi|71773110|ref|NP_000473.2|	APOA4	apolipoprotein A-IV	1	77.2727	37
gi|530416441|ref|XP_005258924.1|,gi|4557325|ref|NP_000032.1|	APOE	apolipoprotein E	2	76.4823	33
gi|153266841|ref|NP_000033.2|	APOH	apolipoprotein H (beta-2-glycoprotein I)	1	86.6667	26
gi|11863154|ref|NP_001646.2|	ARCN1	archain 1	1	64.775	33
gi|40316915|ref|NP_064601.3|	RNPEP	arginyl aminopeptidase (aminopeptidase B)	1	80.9231	40
gi|5031569|ref|NP_005727.1|	ACTR1A	ARP1 actin-related protein 1 homolog A, centractin alpha (yeast)	1	75	20
gi|11342680|ref|NP_005726.1|	ACTR1B	ARP1 actin-related protein 1 homolog B, centractin beta (yeast)	1	66.7553	17
gi|5031571|ref|NP_005713.1|	ACTR2	ARP2 actin-related protein 2 homolog (yeast)	1	67.5127	30
gi|5031573|ref|NP_005712.1|	ACTR3	ARP3 actin-related protein 3 homolog (yeast)	1	77.512	32
gi|156416028|ref|NP_036232.2|	DNPEP	aspartyl aminopeptidase	1	62.6804	24
gi|45439306|ref|NP_001340.2|	DARS	aspartyl-tRNA synthetase	1	72.0559	36
gi|301069322|ref|NP_060150.4|	ASPN	asporin	1	66.4908	26
gi|578821273|ref|XP_006718556.1|	ATL3	atlastin GTPase 3	1	72.2222	33
gi|50345984|ref|NP_001001937.1|,gi|4757810|ref|NP_004037.1|	ATP5A1	ATP synthase, H+ transporting, mitochondrial F1 complex, alpha subunit 1, cardiac muscle	2	82.0976	52
gi|32189394|ref|NP_001677.2|	ATP5B	ATP synthase, H+ transporting, mitochondrial F1 complex, beta polypeptide	1	84.121	46
gi|4502297|ref|NP_001678.1|,gi|50345991|ref|NP_001001975.1|	ATP5D	ATP synthase, H+ transporting, mitochondrial F1 complex, delta subunit	2	61.9048	6
gi|4502303|ref|NP_001688.1|	ATP5O	ATP synthase, H+ transporting, mitochondrial F1 complex, O subunit	1	74.6479	16
gi|5453559|ref|NP_006347.1|	ATP5H	ATP synthase, H+ transporting, mitochondrial Fo complex, subunit d	1	91.3043	16
gi|6005717|ref|NP_009031.1|	ATP5I	ATP synthase, H+ transporting, mitochondrial Fo complex, subunit E	1	81.1594	6
gi|530418946|ref|XP_005261049.1|,gi|51479141|ref|NP_001003701.1|,gi|51479143|ref|NP_001003703.1|,gi|51479137|ref|NP_001003696.1|,gi|18644883|ref|NP_001676.2|,gi|51479139|ref|NP_001003697.1|	ATP5J	ATP synthase, H+ transporting, mitochondrial Fo complex, subunit F6	6	73.2226	11
gi|51479156|ref|NP_006467.4|	ATP5L	ATP synthase, H+ transporting, mitochondrial Fo complex, subunit G	1	78.6408	8
gi|4757818|ref|NP_004879.1|	ATP6V1G1	ATPase, H+ transporting, lysosomal 13kDa, V1 subunit G1	1	64.4068	7
gi|19913428|ref|NP_001684.2|	ATP6V1B2	ATPase, H+ transporting, lysosomal 56/58kDa, V1 subunit B2	1	69.6673	29
gi|19913424|ref|NP_001681.2|	ATP6V1A	ATPase, H+ transporting, lysosomal 70kDa, V1 subunit A	1	71.637	33
gi|221316573|ref|NP_001137457.1|,gi|4502389|ref|NP_003851.1|	BANF1	barrier to autointegration factor 1	2	77.5281	12
gi|61742797|ref|NP_001013275.1|	BCAM	basal cell adhesion molecule (Lutheran blood group)	1	69.0476	34
gi|374253794|ref|NP_001243376.1|,gi|213511012|ref|NP_001132913.1|,gi|32171186|ref|NP_005736.3|,gi|213511508|ref|NP_001132929.1|	BCAP31	B-cell receptor-associated protein 31	4	61.1753	23
gi|4502403|ref|NP_001702.1|	BGN	biglycan	1	76.087	49
gi|33589854|ref|NP_000703.2|,gi|359465572|ref|NP_001240752.1|	BLVRA	biliverdin reductase A	2	72.6351	24
gi|4502419|ref|NP_000704.1|	BLVRB	biliverdin reductase B (flavin reductase (NADPH))	1	89.8058	18
gi|30795231|ref|NP_006308.3|,gi|409971425|ref|NP_001258535.1|	BASP1	brain abundant, membrane attached signal protein 1	2	88.9868	23
gi|530407863|ref|XP_005255285.1|,gi|530407865|ref|XP_005255286.1|,gi|109715858|ref|NP_055131.2|,gi|506327162|ref|NP_001265192.1|,gi|506327594|ref|NP_001265191.1|,gi|506327585|ref|NP_001265195.1|,gi|506326915|ref|NP_001265189.1|,gi|506327160|ref|NP_001265193.1|,gi|506327265|ref|NP_001265194.1|,gi|109715854|ref|NP_001035941.1|,gi|506327143|ref|NP_001265190.1|	CARHSP1	calcium regulated heat stable protein 1, 24kDa	11	60.5288	5
gi|578814639|ref|XP_006716199.1|,gi|44680105|ref|NP_149129.2|	CALD1	caldesmon 1	2	62.5868	70
gi|578826144|ref|XP_006720321.1|,gi|58218968|ref|NP_005175.2|,gi|4502549|ref|NP_001734.1|,gi|5901912|ref|NP_008819.1|	CALM1	calmodulin 1 (phosphorylase kinase, delta)	4	85.7629	22
gi|10716563|ref|NP_001737.1|,gi|66933005|ref|NP_001019820.1|	CANX	calnexin	2	76.0135	63
gi|578821763|ref|XP_006718761.1|,gi|311893365|ref|NP_001185798.1|,gi|12408656|ref|NP_005177.2|,gi|311893363|ref|NP_001185797.1|	CAPN1	calpain 1, (mu/I) large subunit	4	67.507	46
gi|157389005|ref|NP_001739.2|	CAPN2	calpain 2, (m/II) large subunit	1	76.7143	49
gi|530417333|ref|XP_005259352.1|,gi|530417335|ref|XP_005259353.1|,gi|4502565|ref|NP_001740.1|,gi|51599151|ref|NP_001003962.1|	CAPNS1	calpain, small subunit 1	4	79.6503	23
gi|21361120|ref|NP_001290.2|	CNN1	calponin 1, basic, smooth muscle	1	60.9428	19
gi|4502923|ref|NP_001830.1|	CNN3	calponin 3, acidic	1	65.9574	17
gi|4757900|ref|NP_004334.1|	CALR	calreticulin	1	84.1727	32
gi|314122177|ref|NP_001186600.1|,gi|4502551|ref|NP_001210.1|	CALU	calumenin	2	82.1446	32
gi|7657176|ref|NP_055070.1|	CNPY2	canopy FGF signaling regulator 2	1	85.7143	16
gi|157649073|ref|NP_001099000.1|,gi|5453595|ref|NP_006358.1|	CAP1	CAP, adenylate cyclase-associated protein 1 (yeast)	2	94.5263	51
gi|5453597|ref|NP_006126.1|	CAPZA1	capping protein (actin filament) muscle Z-line, alpha 1	1	81.4685	21
gi|5453599|ref|NP_006127.1|	CAPZA2	capping protein (actin filament) muscle Z-line, alpha 2	1	79.3706	18
gi|4826659|ref|NP_004921.1|,gi|531990816|ref|NP_001269091.1|	CAPZB	capping protein (actin filament) muscle Z-line, beta	2	75.5863	29
gi|530368148|ref|XP_005264638.1|,gi|530368150|ref|XP_005264639.1|,gi|371502125|ref|NP_001243068.1|,gi|63252913|ref|NP_001738.2|	CAPG	capping protein (actin filament), gelsolin-like	4	76.7241	25
gi|258679498|ref|NP_001158302.1|,gi|192447432|ref|NP_001122302.1|,gi|192447430|ref|NP_001122301.1|,gi|192447434|ref|NP_001122303.1|,gi|4502517|ref|NP_001729.1|	CA1	carbonic anhydrase I	5	94.2529	21
gi|654823808|ref|NP_001280604.1|	CA2	carbonic anhydrase II	1	74.8428	10
gi|4502519|ref|NP_000708.1|	CA4	carbonic anhydrase IV	1	65.3846	16
gi|4502599|ref|NP_001748.1|	CBR1	carbonyl reductase 1	1	84.8375	26
gi|530423536|ref|XP_005255831.1|,gi|530430976|ref|XP_005276924.1|,gi|68508957|ref|NP_001257.4|	CES1	carboxylesterase 1	3	76.9412	49
gi|530426189|ref|XP_005261286.1|,gi|6466450|ref|NP_009294.1|,gi|205830451|ref|NP_001128633.1|,gi|4502969|ref|NP_000745.1|,gi|205830453|ref|NP_001128634.1|	COMT	catechol-O-methyltransferase	5	80.2257	23
gi|578810148|ref|XP_006714599.1|,gi|55770844|ref|NP_001894.2|	CTNNA1	catenin (cadherin-associated protein), alpha 1, 102kDa	2	78.5872	63
gi|530371928|ref|XP_005264943.1|,gi|148233338|ref|NP_001091679.1|,gi|148227672|ref|NP_001091680.1|,gi|4503131|ref|NP_001895.1|	CTNNB1	catenin (cadherin-associated protein), beta 1, 88kDa	4	70.8067	42
gi|146231962|ref|NP_001078928.1|,gi|146231940|ref|NP_001078927.1|,gi|332688208|ref|NP_001193812.1|,gi|332688212|ref|NP_001193815.1|	CTNND1	catenin (cadherin-associated protein), delta 1	4	62.6325	49
gi|530405429|ref|XP_005254238.1|,gi|23110955|ref|NP_004381.2|	CTSH	cathepsin H	2	65.744	14
gi|15451856|ref|NP_001744.2|	CAV1	caveolin 1, caveolae protein, 22kDa	1	62.3596	14
gi|583966150|ref|NP_001276840.1|	CD36	CD36 molecule (thrombospondin receptor)	1	62.8788	19
gi|578810952|ref|XP_006714874.1|,gi|10835071|ref|NP_004346.1|	CD74	CD74 molecule, major histocompatibility complex, class II invariant chain	2	73.4088	21
gi|89903012|ref|NP_001034891.1|,gi|4757952|ref|NP_001782.1|	CDC42	cell division cycle 42	2	65.9686	15
gi|4557485|ref|NP_000087.1|	CP	ceruloplasmin (ferroxidase)	1	73.4272	65
gi|5453603|ref|NP_006422.1|	CCT2	chaperonin containing TCP1, subunit 2 (beta)	1	87.8505	50
gi|63162572|ref|NP_005989.3|	CCT3	chaperonin containing TCP1, subunit 3 (gamma)	1	79.0826	42
gi|38455427|ref|NP_006421.2|	CCT4	chaperonin containing TCP1, subunit 4 (delta)	1	78.8497	38
gi|24307939|ref|NP_036205.1|	CCT5	chaperonin containing TCP1, subunit 5 (epsilon)	1	85.2126	42
gi|5453607|ref|NP_006420.1|	CCT7	chaperonin containing TCP1, subunit 7 (eta)	1	80.4788	37
gi|48762932|ref|NP_006576.2|	CCT8	chaperonin containing TCP1, subunit 8 (theta)	1	84.854	49
gi|14251209|ref|NP_001279.2|,gi|567757609|ref|NP_001274523.1|,gi|567757607|ref|NP_001274522.1|	CLIC1	chloride intracellular channel 1	3	86.722	21
gi|66346733|ref|NP_001280.3|	CLIC2	chloride intracellular channel 2	1	68.0162	18
gi|7330335|ref|NP_039234.1|	CLIC4	chloride intracellular channel 4	1	83.3992	21
gi|82617632|ref|NP_058625.2|	CLIC5	chloride intracellular channel 5	1	77.6892	22
gi|27894378|ref|NP_444507.1|	CLIC6	chloride intracellular channel 6	1	75.2187	35
gi|7706322|ref|NP_057123.1|	C14orf166	chromosome 14 open reading frame 166	1	70.082	16
gi|4502907|ref|NP_001827.1|	CMA1	chymase 1, mast cell	1	60.7287	12
gi|38327625|ref|NP_004068.2|	CS	citrate synthase	1	60.7296	27
gi|530411491|ref|XP_005257069.1|	CLTC	clathrin, heavy chain (Hc)	1	84.4828	152
gi|355594753|ref|NP_001822.3|	CLU	clusterin	1	66.3697	46
gi|530414265|ref|XP_005266785.1|,gi|578832592|ref|XP_006722565.1|,gi|578832594|ref|XP_006722566.1|,gi|271398239|ref|NP_060705.2|	CNDP2	CNDP dipeptidase 2 (metallopeptidase M20 family)	4	84.2105	44
gi|21624607|ref|NP_066972.1|	COTL1	coactosin-like F-actin binding protein 1	1	87.3239	20
gi|4503635|ref|NP_000497.1|	F2	coagulation factor II (thrombin)	1	62.5402	33
gi|578811467|ref|XP_006715073.1|,gi|119395709|ref|NP_000120.2|	F13A1	coagulation factor XIII, A1 polypeptide	2	68.9891	51
gi|148536853|ref|NP_004362.2|	COPA	coatomer protein complex, subunit alpha	1	64.2157	75
gi|221316630|ref|NP_001137533.1|,gi|221316632|ref|NP_001137534.1|,gi|7705369|ref|NP_057535.1|	COPB1	coatomer protein complex, subunit beta 1	3	66.107	53
gi|4758032|ref|NP_004757.1|	COPB2	coatomer protein complex, subunit beta 2 (beta prime)	1	62.362	46
gi|31542319|ref|NP_009194.2|	COPE	coatomer protein complex, subunit epsilon	1	88.961	21
gi|11559929|ref|NP_057212.1|	COPG1	coatomer protein complex, subunit gamma 1	1	66.2471	45
gi|7706337|ref|NP_057141.1|	COPZ1	coatomer protein complex, subunit zeta 1	1	62.1469	8
gi|5031635|ref|NP_005498.1|	CFL1	cofilin 1 (non-muscle)	1	95.1807	33
gi|87196339|ref|NP_001839.2|	COL6A1	collagen, type VI, alpha 1	1	71.1089	111
gi|115527062|ref|NP_001840.3|	COL6A2	collagen, type VI, alpha 2	1	67.6153	92
gi|240255535|ref|NP_476507.3|	COL6A3	collagen, type VI, alpha 3	1	81.5175	330
gi|530373927|ref|XP_005247178.1|,gi|156616290|ref|NP_001096078.1|	COL6A6	collagen, type VI, alpha 6	2	70.9236	155
gi|93141047|ref|NP_004361.3|	COL12A1	collagen, type XII, alpha 1	1	61.3777	172
gi|578816162|ref|XP_006716714.1|,gi|55743096|ref|NP_066933.1|	COL14A1	collagen, type XIV, alpha 1	2	73.3853	126
gi|115298678|ref|NP_000055.2|	C3	complement component 3	1	88.9958	162
gi|67190748|ref|NP_009224.2|	C4A	complement component 4A (Rodgers blood group)	1	71.961	109
gi|178557739|ref|NP_001002029.3|	C4B	complement component 4B (Chido blood group)	1	72.305	110
gi|38373690|ref|NP_057213.2|	COPS4	COP9 signalosome subunit 4	1	66.7488	20
gi|5729779|ref|NP_006701.1|,gi|38027914|ref|NP_937832.1|	COPS8	COP9 signalosome subunit 8	2	65.6564	6
gi|530389385|ref|XP_005251150.1|,gi|4503015|ref|NP_003900.1|	CPNE3	copine III	2	66.4804	29
gi|5902134|ref|NP_009005.1|,gi|300934762|ref|NP_001180262.1|	CORO1A	coronin, actin binding protein, 1A	2	65.2928	35
gi|21536286|ref|NP_001814.2|	CKB	creatine kinase, brain	1	67.1916	22
gi|577019571|ref|NP_001276736.1|,gi|4503057|ref|NP_001876.1|,gi|577019573|ref|NP_001276737.1|	CRYAB	crystallin, alpha B	3	66.2857	13
gi|13236495|ref|NP_001880.2|,gi|194239674|ref|NP_001123514.1|	CRYZ	crystallin, zeta (quinone reductase)	2	79.6353	20
gi|21361794|ref|NP_060918.2|	CAND1	cullin-associated and neddylation-dissociated 1	1	73.0894	77
gi|4503117|ref|NP_000091.1|	CSTB	cystatin B (stefin B)	1	98.9796	11
gi|302191613|ref|NP_001180500.1|,gi|4758086|ref|NP_004069.1|,gi|302191611|ref|NP_001180499.1|,gi|302191615|ref|NP_001180501.1|	CSRP1	cysteine and glycine-rich protein 1	4	65.2864	14
gi|4503049|ref|NP_001303.1|	CRIP2	cysteine-rich protein 2	1	78.8462	12
gi|49574502|ref|NP_057327.2|	CYB5R1	cytochrome b5 reductase 1	1	82.2951	24
gi|284448551|ref|NP_001165131.1|,gi|6552328|ref|NP_015565.1|,gi|193794826|ref|NP_001123291.1|,gi|284448553|ref|NP_001165132.1|,gi|4503327|ref|NP_000389.1|	CYB5R3	cytochrome b5 reductase 3	5	84.8539	31
gi|4503183|ref|NP_001905.1|	CYB5A	cytochrome b5 type A (microsomal)	1	87.7551	14
gi|190885499|ref|NP_004246.2|	COX5A	cytochrome c oxidase subunit Va	1	61.3333	10
gi|4502985|ref|NP_001854.1|	COX6B1	cytochrome c oxidase subunit VIb polypeptide 1 (ubiquitous)	1	75.5814	8
gi|19920317|ref|NP_006816.2|	CKAP4	cytoskeleton-associated protein 4	1	75.4153	52
gi|13027602|ref|NP_076424.1|	DDRGK1	DDRGK domain containing 1	1	61.7834	13
gi|301171475|ref|NP_001180346.1|	DDX3X	DEAD (Asp-Glu-Ala-Asp) box helicase 3, X-linked	1	60.8359	36
gi|4758112|ref|NP_004631.1|,gi|18375623|ref|NP_542165.1|	DDX39B	DEAD (Asp-Glu-Ala-Asp) box polypeptide 39B	2	78.271	35
gi|578823393|ref|XP_006719333.1|,gi|530399862|ref|XP_005268750.1|,gi|19743846|ref|NP_598010.1|,gi|4503271|ref|NP_001911.1|	DCN	decorin	4	79.6657	44
gi|55749932|ref|NP_001918.3|	DES	desmin	1	86.383	68
gi|5802966|ref|NP_006861.1|	DSTN	destrin (actin depolymerizing factor)	1	73.9394	20
gi|508083043|ref|NP_001265232.1|	DIABLO	diablo, IAP-binding mitochondrial protein	1	83.7349	13
gi|544063486|ref|NP_001269565.1|	DBI	diazepam binding inhibitor (GABA receptor modulator, acyl-CoA binding protein)	1	80.9524	10
gi|304571975|ref|NP_001182147.1|,gi|7705925|ref|NP_057370.1|	DCXR	dicarbonyl/L-xylulose reductase	2	75.3099	14
gi|530361961|ref|XP_005270602.1|,gi|530361963|ref|XP_005270603.1|	DBT	dihydrolipoamide branched chain transacylase E2	2	66.4452	16
gi|308818195|ref|NP_001184222.1|	DPYSL2	dihydropyrimidinase-like 2	1	76.9572	44
gi|4503379|ref|NP_001378.1|	DPYSL3	dihydropyrimidinase-like 3	1	79.4737	38
gi|530362292|ref|XP_005270763.1|,gi|530362294|ref|XP_005270764.1|,gi|578798850|ref|XP_006710606.1|,gi|530362296|ref|XP_005270765.1|,gi|530362298|ref|XP_005270766.1|,gi|530362300|ref|XP_005270767.1|,gi|578798855|ref|XP_006710607.1|,gi|197313763|ref|NP_001127917.1|	DDAH1	dimethylarginine dimethylaminohydrolase 1	8	85.9799	16
gi|530381716|ref|XP_005249031.1|,gi|530427938|ref|XP_005272840.1|,gi|530428270|ref|XP_005274986.1|,gi|530428601|ref|XP_005275143.1|,gi|530428898|ref|XP_005275282.1|,gi|530429187|ref|XP_005275418.1|,gi|530429532|ref|XP_005275579.1|,gi|7524354|ref|NP_039268.1|	DDAH2	dimethylarginine dimethylaminohydrolase 2	8	85.9649	17
gi|20070197|ref|NP_005207.2|	DDOST	dolichyl-diphosphooligosaccharide--protein glycosyltransferase subunit (non-catalytic)	1	66.2281	20
gi|578803217|ref|XP_006712182.1|,gi|14211889|ref|NP_115963.1|	DPY30	dpy-30 homolog (C. elegans)	2	84.8485	5
gi|62198235|ref|NP_001014436.1|	DBNL	drebrin-like	1	66.5116	24
gi|5453629|ref|NP_006391.1|,gi|387527972|ref|NP_001248341.1|	DCTN2	dynactin 2 (p50)	2	64.2778	23
gi|56549121|ref|NP_001005360.1|,gi|299758394|ref|NP_001177645.1|	DNM2	dynamin 2	2	60.8396	48
gi|33350932|ref|NP_001367.2|	DYNC1H1	dynein, cytoplasmic 1, heavy chain 1	1	66.186	302
gi|83267866|ref|NP_001032583.1|,gi|83267868|ref|NP_001032584.1|,gi|4505813|ref|NP_003737.1|	DYNLL1	dynein, light chain, LC8-type 1	3	85.3933	9
gi|18087855|ref|NP_542408.1|	DYNLL2	dynein, light chain, LC8-type 2	1	89.8876	12
gi|86788132|ref|NP_001034438.1|,gi|86788015|ref|NP_001034437.1|	EFEMP1	EGF containing fibulin-like extracellular matrix protein 1	2	71.1968	29
gi|578821106|ref|XP_006718487.1|,gi|30240932|ref|NP_006786.2|,gi|540344518|ref|NP_001269374.1|,gi|540344515|ref|NP_001269373.1|	EHD1	EH-domain containing 1	4	89.3592	55
gi|21361462|ref|NP_055416.2|	EHD2	EH-domain containing 2	1	86.1878	57
gi|7657056|ref|NP_055415.1|	EHD3	EH-domain containing 3	1	81.6822	44
gi|21264315|ref|NP_644670.1|	EHD4	EH-domain containing 4	1	74.8614	37
gi|5901944|ref|NP_008977.1|	EMILIN1	elastin microfibril interfacer 1	1	73.8189	70
gi|189181759|ref|NP_001121188.1|	ETFA	electron-transfer-flavoprotein, alpha polypeptide	1	77.8169	19
gi|4503609|ref|NP_001976.1|	ETFB	electron-transfer-flavoprotein, beta polypeptide	1	67.451	19
gi|217272894|ref|NP_001136077.1|,gi|385298678|ref|NP_001245282.1|,gi|217272892|ref|NP_004238.3|	EFTUD2	elongation factor Tu GTP binding domain containing 2	3	60.1013	45
gi|4557553|ref|NP_000108.1|	EMD	emerin	1	60.2362	13
gi|5803013|ref|NP_006808.1|	ERP29	endoplasmic reticulum protein 29	1	73.5632	21
gi|52487191|ref|NP_055866.1|	ERP44	endoplasmic reticulum protein 44	1	62.069	22
gi|578811175|ref|XP_006714955.1|	ERGIC1	endoplasmic reticulum-golgi intermediate compartment (ERGIC) 1	1	66.1616	10
gi|4758302|ref|NP_004441.1|	ERH	enhancer of rudimentary homolog (Drosophila)	1	92.3077	10
gi|4503571|ref|NP_001419.1|	ENO1	enolase 1, (alpha)	1	95.1613	67
gi|5803011|ref|NP_001966.1|	ENO2	enolase 2 (gamma, neuronal)	1	78.1106	29
gi|70995211|ref|NP_001389.2|	ECH1	enoyl CoA hydratase 1, peroxisomal	1	63.7195	22
gi|194097323|ref|NP_004083.3|	ECHS1	enoyl CoA hydratase, short chain, 1, mitochondrial	1	75.5172	20
gi|578831504|ref|XP_006722191.1|,gi|4503595|ref|NP_000493.1|	EPX	eosinophil peroxidase	2	60.2797	51
gi|525507390|ref|NP_112598.3|	EPPK1	epiplakin 1	1	62.5393	92
gi|600971691|ref|NP_001278092.1|,gi|4503583|ref|NP_000111.1|,gi|209862837|ref|NP_001129490.1|	EPHX1	epoxide hydrolase 1, microsomal (xenobiotic)	3	89.6703	57
gi|7657069|ref|NP_055399.1|	ERO1L	ERO1-like (S. cerevisiae)	1	68.3761	29
gi|166362737|ref|NP_001107606.1|,gi|166362735|ref|NP_000110.2|	EPB42	erythrocyte membrane protein band 4.2	2	64.7601	41
gi|530402140|ref|XP_005266335.1|,gi|33413400|ref|NP_001975.1|	ESD	esterase D	2	77.305	18
gi|4503471|ref|NP_001393.1|	EEF1A1	eukaryotic translation elongation factor 1 alpha 1	1	80.5195	49
gi|4503475|ref|NP_001949.1|	EEF1A2	eukaryotic translation elongation factor 1 alpha 2	1	62.203	28
gi|4503481|ref|NP_001395.1|	EEF1G	eukaryotic translation elongation factor 1 gamma	1	77.3455	37
gi|4503483|ref|NP_001952.1|	EEF2	eukaryotic translation elongation factor 2	1	77.0396	83
gi|5032133|ref|NP_005792.1|	EIF1	eukaryotic translation initiation factor 1	1	82.3009	10
gi|4758256|ref|NP_004085.1|	EIF2S1	eukaryotic translation initiation factor 2, subunit 1 alpha, 35kDa	1	65.7143	24
gi|4503507|ref|NP_001406.1|	EIF2S3	eukaryotic translation initiation factor 2, subunit 3 gamma, 52kDa	1	63.1356	24
gi|4503515|ref|NP_003747.1|	EIF3H	eukaryotic translation initiation factor 3, subunit H	1	61.9318	18
gi|4503513|ref|NP_003748.1|	EIF3I	eukaryotic translation initiation factor 3, subunit I	1	66.7692	16
gi|4503529|ref|NP_001407.1|	EIF4A1	eukaryotic translation initiation factor 4A1	1	78.3251	37
gi|83700235|ref|NP_001958.2|	EIF4A2	eukaryotic translation initiation factor 4A2	1	72.4816	30
gi|7661920|ref|NP_055555.1|	EIF4A3	eukaryotic translation initiation factor 4A3	1	67.8832	31
gi|530410036|ref|XP_005256566.1|,gi|219555710|ref|NP_001137233.1|,gi|4503545|ref|NP_001961.1|,gi|219555712|ref|NP_001137234.1|,gi|219555707|ref|NP_001137232.1|	EIF5A	eukaryotic translation initiation factor 5A	5	87.9447	24
gi|578812963|ref|XP_006715624.1|	EZR	ezrin	1	76.0589	71
gi|530391419|ref|XP_005252192.1|,gi|79750824|ref|NP_001030611.1|,gi|51093863|ref|NP_073744.2|	FAM129B	family with sequence similarity 129, member B	3	66.8062	39
gi|530364307|ref|XP_005245020.1|,gi|530364305|ref|XP_005245019.1|,gi|338797808|ref|NP_001229753.1|,gi|209571584|ref|NP_001129294.1|,gi|209571582|ref|NP_001129293.1|,gi|4503685|ref|NP_001995.1|	FDPS	farnesyl diphosphate synthase	6	72.8192	16
gi|4507115|ref|NP_003079.1|	FSCN1	fascin actin-bundling protein 1	1	60.6491	31
gi|4557581|ref|NP_001435.1|	FABP5	fatty acid binding protein 5 (psoriasis-associated)	1	81.4815	20
gi|578825430|ref|XP_006720073.1|,gi|201861813|ref|NP_001128471.1|,gi|29789006|ref|NP_006823.1|	FERMT2	fermitin family member 2	3	69.5497	37
gi|578821773|ref|XP_006718766.1|,gi|28626504|ref|NP_113659.3|,gi|41281905|ref|NP_848537.1|	FERMT3	fermitin family member 3	3	62.7702	33
gi|20149498|ref|NP_000137.2|	FTL	ferritin, light polypeptide	1	93.1429	22
gi|530415994|ref|XP_005258708.1|,gi|12056465|ref|NP_001427.2|	FBL	fibrillarin	2	63.6507	21
gi|11761629|ref|NP_068657.1|	FGA	fibrinogen alpha chain	1	81.9876	80
gi|70906435|ref|NP_005132.2|	FGB	fibrinogen beta chain	1	86.558	72
gi|70906439|ref|NP_068656.2|,gi|70906437|ref|NP_000500.2|	FGG	fibrinogen gamma chain	2	89.2423	68
gi|34734066|ref|NP_006477.2|	FBLN1	fibulin 1	1	60.1707	37
gi|116063573|ref|NP_001447.2|,gi|160420317|ref|NP_001104026.1|	FLNA	filamin A, alpha	2	84.9415	234
gi|578805877|ref|XP_006713130.1|	FLNB	filamin B, beta	1	81.0337	151
gi|17149836|ref|NP_463460.1|,gi|4503725|ref|NP_000792.1|	FKBP1A	FK506 binding protein 1A, 12kDa	2	84.2593	9
gi|17149844|ref|NP_476433.1|,gi|17149842|ref|NP_004461.2|,gi|530396476|ref|XP_005273905.1|,gi|578821229|ref|XP_006718539.1|,gi|206725530|ref|NP_001128680.1|	FKBP2	FK506 binding protein 2, 13kDa	5	64.0845	9
gi|578811315|ref|XP_006715010.1|,gi|578840785|ref|XP_006725528.1|,gi|578841294|ref|XP_006725735.1|,gi|578842012|ref|XP_006726034.1|,gi|578842266|ref|XP_006726135.1|	FLOT1	flotillin 1	5	68.984	22
gi|16579888|ref|NP_000498.2|,gi|189083692|ref|NP_001121100.1|	FBP1	fructose-1,6-bisphosphatase 1	2	82.2485	31
gi|119360348|ref|NP_000138.2|	FUCA1	fucosidase, alpha-L- 1, tissue	1	61.8026	23
gi|19743875|ref|NP_000134.2|	FH	fumarate hydratase	1	65.2941	29
gi|4503971|ref|NP_001484.1|	GDI1	GDP dissociation inhibitor 1	1	79.8658	36
gi|6598323|ref|NP_001485.2|	GDI2	GDP dissociation inhibitor 2	1	89.4382	52
gi|530391028|ref|XP_005252002.1|,gi|38044288|ref|NP_937895.1|,gi|189083778|ref|NP_001121137.1|,gi|189083772|ref|NP_001121134.1|,gi|189083776|ref|NP_001121136.1|	GSN	gelsolin	5	79.617	66
gi|558757349|ref|NP_001273942.1|,gi|11641247|ref|NP_071738.1|	GLIPR2	GLI pathogenesis-related 2	2	62.0533	7
gi|530403534|ref|XP_005267598.1|,gi|4758442|ref|NP_004115.1|	GMFB	glia maturation factor, beta	2	72.2816	9
gi|4758440|ref|NP_004868.1|	GMFG	glia maturation factor, gamma	1	74.6479	8
gi|530380347|ref|XP_005268405.1|,gi|578810775|ref|XP_006714810.1|,gi|13027378|ref|NP_005462.1|	GNPDA1	glucosamine-6-phosphate deaminase 1	3	72.4685	14
gi|530422747|ref|XP_005274714.1|,gi|530422749|ref|XP_005274715.1|	G6PD	glucose-6-phosphate dehydrogenase	2	79.9131	47
gi|530416229|ref|XP_005258821.1|,gi|578834293|ref|XP_006723211.1|,gi|577019448|ref|NP_001276718.1|,gi|18201905|ref|NP_000166.2|	GPI	glucose-6-phosphate isomerase	4	77.7415	41
gi|38202257|ref|NP_938148.1|	GANAB	glucosidase, alpha; neutral AB	1	75	66
gi|4885281|ref|NP_005262.1|	GLUD1	glutamate dehydrogenase 1	1	66.129	34
gi|4504067|ref|NP_002070.1|	GOT1	glutamic-oxaloacetic transaminase 1, soluble	1	66.8281	23
gi|555290167|ref|NP_001273149.1|	GOT2	glutamic-oxaloacetic transaminase 2, mitochondrial	1	68.4755	24
gi|205277386|ref|NP_002047.2|,gi|347659028|ref|NP_001231639.1|	GFPT1	glutamine--fructose-6-phosphate transaminase 1	2	65.0835	44
gi|62241042|ref|NP_004437.2|	EPRS	glutamyl-prolyl-tRNA synthetase	1	64.5503	75
gi|343887374|ref|NP_001230587.1|,gi|169646776|ref|NP_001112362.1|,gi|343887376|ref|NP_001230588.1|,gi|4504025|ref|NP_002055.1|	GLRX	glutaredoxin (thioltransferase)	4	85.8491	7
gi|41406084|ref|NP_000572.2|	GPX1	glutathione peroxidase 1	1	86.6995	17
gi|305410793|ref|NP_001182033.1|	GSR	glutathione reductase	1	62.9545	16
gi|219842335|ref|NP_001137153.1|	GSTK1	glutathione S-transferase kappa 1	1	72.1311	10
gi|215277000|ref|NP_001135840.1|	GSTM2	glutathione S-transferase mu 2 (muscle)	1	66.4921	15
gi|23065552|ref|NP_000840.2|	GSTM3	glutathione S-transferase mu 3 (brain)	1	68	16
gi|4758484|ref|NP_004823.1|	GSTO1	glutathione S-transferase omega 1	1	78.8382	24
gi|4504183|ref|NP_000843.1|	GSTP1	glutathione S-transferase pi 1	1	96.6667	27
gi|530420050|ref|XP_005261644.1|,gi|167466164|ref|NP_000844.2|	GSTT1	glutathione S-transferase theta 1	2	79.7008	17
gi|7669492|ref|NP_002037.2|,gi|576583524|ref|NP_001276675.1|,gi|576583519|ref|NP_001276674.1|	GAPDH	glyceraldehyde-3-phosphate dehydrogenase	3	97.6119	54
gi|116805340|ref|NP_002038.2|	GARS	glycyl-tRNA synthetase	1	60.8931	38
gi|217330598|ref|NP_057164.3|	GLOD4	glyoxalase domain containing 4	1	62.4161	16
gi|118402586|ref|NP_006699.2|	GLO1	glyoxalase I	1	89.1304	14
gi|39995109|ref|NP_000396.2|	GM2A	GM2 ganglioside activator	1	63.7306	8
gi|578835967|ref|XP_006723845.1|,gi|530418084|ref|XP_005260458.1|,gi|117938765|ref|NP_001070957.1|,gi|18426900|ref|NP_536351.1|	GNAS	GNAS complex locus	4	60.4294	21
gi|11545859|ref|NP_071413.1|	GOLPH3	golgi phosphoprotein 3 (coat-protein)	1	64.094	13
gi|324021743|ref|NP_001191235.1|,gi|324021745|ref|NP_001191236.1|,gi|32483410|ref|NP_000574.2|	GC	group-specific component (vitamin D binding protein)	3	77.2645	36
gi|4504111|ref|NP_002077.1|	GRB2	growth factor receptor-bound protein 2	1	80.1843	18
gi|530387046|ref|XP_005250075.1|	GIMAP4	GTPase, IMAP family member 4	1	62.1053	13
gi|115511049|ref|NP_002058.2|	GNA11	guanine nucleotide binding protein (G protein), alpha 11 (Gq class)	1	62.117	23
gi|261878575|ref|NP_001159897.1|,gi|543583777|ref|NP_001269548.1|,gi|543583773|ref|NP_001269546.1|,gi|543583779|ref|NP_001269549.1|	GNAI2	guanine nucleotide binding protein (G protein), alpha inhibiting activity polypeptide 2	4	83.018	29
gi|543173169|ref|NP_001269468.1|,gi|11321585|ref|NP_002065.1|	GNB1	guanine nucleotide binding protein (G protein), beta polypeptide 1	2	71.4706	19
gi|20357529|ref|NP_005264.2|	GNB2	guanine nucleotide binding protein (G protein), beta polypeptide 2	1	62.0588	18
gi|5174447|ref|NP_006089.1|	GNB2L1	guanine nucleotide binding protein (G protein), beta polypeptide 2-like 1	1	82.6498	24
gi|578807646|ref|XP_006713784.1|,gi|530375105|ref|XP_005247749.1|,gi|11055998|ref|NP_067642.1|	GNB4	guanine nucleotide binding protein (G protein), beta polypeptide 4	3	60.8824	15
gi|51036603|ref|NP_061329.3|	GNG12	guanine nucleotide binding protein (G protein), gamma 12	1	70.8333	6
gi|40254462|ref|NP_002063.2|	GNAQ	guanine nucleotide binding protein (G protein), q polypeptide	1	60.1671	23
gi|166706903|ref|NP_002044.2|	GBP1	guanylate binding protein 1, interferon-inducible	1	67.7365	37
gi|29553970|ref|NP_808760.1|	H2AFJ	H2A histone family, member J	1	84.4961	18
gi|41406067|ref|NP_958844.1|	H2AFV	H2A histone family, member V	1	67.6471	8
gi|4504253|ref|NP_002096.1|	H2AFX	H2A histone family, member X	1	66.4336	12
gi|530380257|ref|XP_005272189.1|,gi|20336746|ref|NP_613075.1|	H2AFY	H2A histone family, member Y	2	78.1548	35
gi|4504255|ref|NP_002097.1|	H2AFZ	H2A histone family, member Z	1	67.9688	10
gi|4885385|ref|NP_005315.1|,gi|4504279|ref|NP_002098.1|	H3F3A	H3 histone, family 3A	2	75.7353	34
gi|4826762|ref|NP_005134.1|	HP	haptoglobin	1	84.2365	46
gi|45580723|ref|NP_066275.3|	HPR	haptoglobin-related protein	1	63.5057	34
gi|4504523|ref|NP_002148.1|	HSPE1	heat shock 10kDa protein 1	1	87.2549	12
gi|4504517|ref|NP_001531.1|	HSPB1	heat shock 27kDa protein 1	1	91.7073	25
gi|530370277|ref|XP_005246575.1|,gi|41399285|ref|NP_955472.1|,gi|31542947|ref|NP_002147.2|	HSPD1	heat shock 60kDa protein 1 (chaperonin)	3	87.9581	69
gi|194248072|ref|NP_005336.3|,gi|167466173|ref|NP_005337.2|	HSPA1B	heat shock 70kDa protein 1B	2	84.0874	67
gi|38327039|ref|NP_002145.3|	HSPA4	heat shock 70kDa protein 4	1	67.7381	49
gi|16507237|ref|NP_005338.1|	HSPA5	heat shock 70kDa protein 5 (glucose-regulated protein, 78kDa)	1	85.3211	69
gi|578822169|ref|XP_006718894.1|,gi|5729877|ref|NP_006588.1|	HSPA8	heat shock 70kDa protein 8	2	89.3189	71
gi|24234688|ref|NP_004125.3|	HSPA9	heat shock 70kDa protein 9 (mortalin)	1	78.7923	59
gi|4557647|ref|NP_001528.1|	HSBP1	heat shock factor binding protein 1	1	67.1053	5
gi|154146191|ref|NP_005339.3|,gi|153792590|ref|NP_001017963.2|	HSP90AA1	heat shock protein 90kDa alpha (cytosolic), class A member 1	2	81.0597	92
gi|530381931|ref|XP_005249132.1|,gi|20149594|ref|NP_031381.2|,gi|431822401|ref|NP_001258898.1|,gi|431822403|ref|NP_001258899.1|	HSP90AB1	heat shock protein 90kDa alpha (cytosolic), class B member 1	4	89.0884	95
gi|4507677|ref|NP_003290.1|	HSP90B1	heat shock protein 90kDa beta (Grp94), member 1	1	77.4595	98
gi|21389433|ref|NP_653218.1|	HSPB6	heat shock protein, alpha-crystallin-related, B6	1	93.125	10
gi|20336761|ref|NP_057071.2|	HEBP1	heme binding protein 1	1	78.836	11
gi|7657603|ref|NP_055135.1|	HEBP2	heme binding protein 2	1	63.4146	11
gi|4504345|ref|NP_000508.1|,gi|4504347|ref|NP_000549.1|	HBA1	hemoglobin, alpha 1	2	99.2958	40
gi|4504349|ref|NP_000509.1|	HBB	hemoglobin, beta	1	99.3197	44
gi|4504351|ref|NP_000510.1|	HBD	hemoglobin, delta	1	99.3197	35
gi|28302131|ref|NP_000550.2|	HBG1	hemoglobin, gamma A	1	93.8776	17
gi|6715607|ref|NP_000175.1|	HBG2	hemoglobin, gamma G	1	93.8776	17
gi|530395269|ref|XP_005252940.1|,gi|11321561|ref|NP_000604.1|	HPX	hemopexin	2	80.9524	43
gi|530361082|ref|XP_005245920.1|,gi|629266065|ref|NP_001278789.1|	HSPG2	heparan sulfate proteoglycan 2	2	77.2541	245
gi|578813467|ref|XP_006715777.1|	HNRNPA2B1	heterogeneous nuclear ribonucleoprotein A2/B1	1	78.5942	43
gi|4826760|ref|NP_004957.1|,gi|148470404|ref|NP_001091674.1|,gi|148470402|ref|NP_001091675.1|,gi|148470406|ref|NP_001091676.1|,gi|148470400|ref|NP_001091677.1|,gi|148470397|ref|NP_001091678.1|	HNRNPF	heterogeneous nuclear ribonucleoprotein F	6	68.6747	20
gi|530391059|ref|XP_005252017.1|,gi|530391061|ref|XP_005252018.1|,gi|14165437|ref|NP_112553.1|,gi|14165435|ref|NP_112552.1|,gi|14165439|ref|NP_002131.2|	HNRNPK	heterogeneous nuclear ribonucleoprotein K	5	69.6722	34
gi|52632383|ref|NP_001524.2|	HNRNPL	heterogeneous nuclear ribonucleoprotein L	1	76.7402	31
gi|157412270|ref|NP_112480.2|	HNRNPM	heterogeneous nuclear ribonucleoprotein M	1	75.8321	50
gi|530402322|ref|XP_005266425.1|	HMGB1	high mobility group box 1	1	71.519	21
gi|530366911|ref|XP_005246217.1|,gi|530366913|ref|XP_005246218.1|,gi|530366915|ref|XP_005246219.1|,gi|530366917|ref|XP_005246220.1|,gi|19913443|ref|NP_602293.1|,gi|385298703|ref|NP_001245287.1|,gi|19913441|ref|NP_002140.2|,gi|385298701|ref|NP_001245286.1|,gi|385298707|ref|NP_001245288.1|	HPCAL1	hippocalcin-like 1	9	72.0207	15
gi|4885413|ref|NP_005331.1|	HINT1	histidine triad nucleotide binding protein 1	1	79.3651	12
gi|25092737|ref|NP_734466.1|	HIST1H2AA	histone cluster 1, H2aa	1	72.5191	9
gi|10800144|ref|NP_066544.1|,gi|4504243|ref|NP_003502.1|,gi|4504249|ref|NP_003505.1|,gi|4504241|ref|NP_003501.1|,gi|4504239|ref|NP_003500.1|,gi|18105045|ref|NP_542163.1|,gi|10800132|ref|NP_066408.1|	HIST1H2AG	histone cluster 1, H2ag	7	84.9931	20
gi|20336754|ref|NP_066402.2|	HIST1H2BJ	histone cluster 1, H2bj	1	83.3333	28
gi|4504259|ref|NP_003510.1|	HIST1H2BL	histone cluster 1, H2bl	1	74.6032	22
gi|4504297|ref|NP_003528.1|,gi|4504295|ref|NP_003527.1|,gi|4504285|ref|NP_003522.1|,gi|4504281|ref|NP_003520.1|,gi|4504291|ref|NP_003525.1|,gi|4504289|ref|NP_003524.1|,gi|4504287|ref|NP_003523.1|,gi|4504293|ref|NP_003526.1|,gi|10440560|ref|NP_066298.1|,gi|21071021|ref|NP_003521.2|	HIST1H3D	histone cluster 1, H3d	10	68.3824	30
gi|28195394|ref|NP_778235.1|	HIST2H2AB	histone cluster 2, H2ab	1	73.0769	17
gi|24638446|ref|NP_003508.1|	HIST2H2AC	histone cluster 2, H2ac	1	72.8682	17
gi|31742503|ref|NP_066403.2|,gi|53793688|ref|NP_001005464.1|,gi|183076548|ref|NP_001116847.1|	HIST2H3D	histone cluster 2, H3d	3	68.3824	30
gi|4504301|ref|NP_003529.1|,gi|4504321|ref|NP_003486.1|,gi|4504315|ref|NP_003536.1|,gi|4504323|ref|NP_003539.1|,gi|4504309|ref|NP_003533.1|,gi|4504303|ref|NP_003530.1|,gi|4504317|ref|NP_003537.1|,gi|4504313|ref|NP_003535.1|,gi|4504311|ref|NP_003534.1|,gi|4504305|ref|NP_003531.1|,gi|11415030|ref|NP_068803.1|,gi|28173560|ref|NP_778224.1|,gi|4504307|ref|NP_003532.1|,gi|77539758|ref|NP_001029249.1|	HIST2H4B	histone cluster 2, H4b	14	79.6117	49
gi|15617199|ref|NP_254280.1|	HIST3H2A	histone cluster 3, H2a	1	77.6923	16
gi|296179429|ref|NP_005318.3|,gi|296179427|ref|NP_001171634.2|	HADH	hydroxyacyl-CoA dehydrogenase	2	85.3306	23
gi|20127408|ref|NP_000173.2|	HADHA	hydroxyacyl-CoA dehydrogenase/3-ketoacyl-CoA thiolase/enoyl-CoA hydratase (trifunctional protein), alpha subunit	1	71.4286	59
gi|528281413|ref|NP_001268442.1|,gi|4504327|ref|NP_000174.1|	HADHB	hydroxyacyl-CoA dehydrogenase/3-ketoacyl-CoA thiolase/enoyl-CoA hydratase (trifunctional protein), beta subunit	2	76.7172	42
gi|4758504|ref|NP_004484.1|	HSD17B10	hydroxysteroid (17-beta) dehydrogenase 10	1	91.5709	19
gi|578809160|ref|XP_006714295.1|	HSD17B11	hydroxysteroid (17-beta) dehydrogenase 11	1	62.5	14
gi|7705855|ref|NP_057226.1|	HSD17B12	hydroxysteroid (17-beta) dehydrogenase 12	1	62.8205	21
gi|4504505|ref|NP_000405.1|	HSD17B4	hydroxysteroid (17-beta) dehydrogenase 4	1	65.3533	44
gi|4504483|ref|NP_000185.1|	HPRT1	hypoxanthine phosphoribosyltransferase 1	1	74.7706	14
gi|530397761|ref|XP_005271447.1|,gi|530397765|ref|XP_005271449.1|,gi|530397767|ref|XP_005271450.1|,gi|530397769|ref|XP_005271451.1|,gi|5453832|ref|NP_006380.1|,gi|195976805|ref|NP_001124463.1|	HYOU1	hypoxia up-regulated 1	6	65.7219	61
gi|530367168|ref|XP_005264167.1|	IMMT	inner membrane protein, mitochondrial	1	71.3137	62
gi|19743823|ref|NP_596867.1|,gi|19743813|ref|NP_002202.2|	ITGB1	integrin, beta 1 (fibronectin receptor, beta polypeptide, antigen CD29 includes MDF2, MSK12)	2	62.5313	40
gi|262050538|ref|NP_001159921.1|	ITIH4	inter-alpha-trypsin inhibitor heavy chain family, member 4	1	71	45
gi|167466198|ref|NP_000192.2|	ICAM1	intercellular adhesion molecule 1	1	60.3383	34
gi|24234747|ref|NP_004506.2|,gi|392513662|ref|NP_001254738.1|	ILF2	interleukin enhancer binding factor 2	2	71.6164	22
gi|4506787|ref|NP_003861.1|	IQGAP1	IQ motif containing GTPase activating protein 1	1	78.0929	151
gi|13376007|ref|NP_078986.1|	ISOC2	isochorismatase domain containing 2	1	66.0633	9
gi|538917488|ref|NP_001269315.1|,gi|538917681|ref|NP_001269316.1|,gi|28178825|ref|NP_005887.2|	IDH1	isocitrate dehydrogenase 1 (NADP+), soluble	3	77.5362	37
gi|28178832|ref|NP_002159.2|	IDH2	isocitrate dehydrogenase 2 (NADP+), mitochondrial	1	65.708	32
gi|578826892|ref|XP_006720558.1|	IVD	isovaleryl-CoA dehydrogenase	1	72.9107	15
gi|530412116|ref|XP_005257370.1|,gi|578830862|ref|XP_006721934.1|,gi|578830864|ref|XP_006721935.1|,gi|578830866|ref|XP_006721936.1|,gi|578830868|ref|XP_006721937.1|,gi|578830870|ref|XP_006721938.1|,gi|578830872|ref|XP_006721939.1|,gi|578830874|ref|XP_006721940.1|,gi|578830876|ref|XP_006721941.1|,gi|12056468|ref|NP_068831.1|,gi|4504811|ref|NP_002221.1|	JUP	junction plakoglobin	11	64.5621	38
gi|119395750|ref|NP_006112.3|	KRT1	keratin 1	1	68.0124	50
gi|578830905|ref|XP_006721954.1|	KRT15	keratin 15	1	69.7917	32
gi|4557701|ref|NP_000413.1|	KRT17	keratin 17	1	63.8889	29
gi|4557888|ref|NP_000215.1|,gi|40354195|ref|NP_954657.1|	KRT18	keratin 18	2	92.093	71
gi|24234699|ref|NP_002267.2|	KRT19	keratin 19	1	96.5	64
gi|47132620|ref|NP_000414.2|	KRT2	keratin 2	1	72.3005	37
gi|67782365|ref|NP_005547.3|	KRT7	keratin 7	1	76.5458	71
gi|372466577|ref|NP_001243222.1|,gi|372466572|ref|NP_001243211.1|,gi|4504919|ref|NP_002264.1|	KRT8	keratin 8	3	87.6693	79
gi|578825789|ref|XP_006720204.1|	KTN1	kinectin 1 (kinesin receptor)	1	66.1017	87
gi|4504893|ref|NP_000884.1|	KNG1	kininogen 1	1	77.5176	34
gi|578822848|ref|XP_006719132.1|,gi|15718761|ref|NP_004976.2|,gi|15718763|ref|NP_203524.1|	KRAS	Kirsten rat sarcoma viral oncogene homolog	3	60.4244	11
gi|260099723|ref|NP_001158886.1|	LDHA	lactate dehydrogenase A	1	88.0886	44
gi|27436946|ref|NP_733821.1|	LMNA	lamin A/C	1	88.7048	113
gi|5031877|ref|NP_005564.1|	LMNB1	lamin B1	1	80.2048	69
gi|388240801|ref|NP_116126.3|	LMNB2	lamin B2	1	85.1613	75
gi|530372442|ref|XP_005265184.1|,gi|119703755|ref|NP_002283.3|	LAMB2	laminin, beta 2 (laminin S)	2	71.3014	135
gi|530366188|ref|XP_005273181.1|,gi|62868217|ref|NP_001017402.1|,gi|189083719|ref|NP_001121113.1|,gi|62868215|ref|NP_000219.2|	LAMB3	laminin, beta 3	4	61.6041	64
gi|145309326|ref|NP_002284.3|	LAMC1	laminin, gamma 1 (formerly LAMB2)	1	66.6874	119
gi|8923579|ref|NP_060377.1|	LAMTOR1	late endosomal/lysosomal adaptor, MAPK and MTOR activator 1	1	75.1553	9
gi|4504981|ref|NP_002296.1|	LGALS1	lectin, galactoside-binding, soluble, 1	1	95.5556	16
gi|5031863|ref|NP_005558.1|	LGALS3BP	lectin, galactoside-binding, soluble, 3 binding protein	1	66.4957	28
gi|5803023|ref|NP_006807.1|	LMAN2	lectin, mannose-binding 2	1	67.1348	21
gi|5031873|ref|NP_005561.1|	LMAN1	lectin, mannose-binding, 1	1	61.7647	26
gi|41393561|ref|NP_056991.2|	LAP3	leucine aminopeptidase 3	1	82.2736	40
gi|578802651|ref|XP_006711978.1|,gi|31621305|ref|NP_573566.2|	LRPPRC	leucine-rich pentatricopeptide repeat containing	2	67.783	82
gi|4505029|ref|NP_000886.1|	LTA4H	leukotriene A4 hydrolase	1	84.1244	59
gi|7657309|ref|NP_055398.1|	LMCD1	LIM and cysteine-rich domains 1	1	61.3699	22
gi|5453710|ref|NP_006139.1|	LASP1	LIM and SH3 protein 1	1	71.2644	21
gi|7705373|ref|NP_057441.1|	LIMA1	LIM domain and actin binding 1	1	62.4506	37
gi|451327636|ref|NP_001263409.1|	LONP1	lon peptidase 1, mitochondrial	1	72.6081	43
gi|10863977|ref|NP_067000.1|	LSM2	LSM2 homolog, U6 small nuclear RNA associated (S. cerevisiae)	1	68.4211	5
gi|7657315|ref|NP_055278.1|	LSM3	LSM3 homolog, U6 small nuclear RNA associated (S. cerevisiae)	1	75.4902	5
gi|7706425|ref|NP_057284.1|	LSM8	LSM8 homolog, U6 small nuclear RNA associated (S. cerevisiae)	1	98.9583	7
gi|4505047|ref|NP_002336.1|	LUM	lumican	1	76.0355	42
gi|530402335|ref|XP_005266431.1|,gi|167614506|ref|NP_002289.2|	LCP1	lymphocyte cytosolic protein 1 (L-plastin)	2	90.7496	68
gi|530395364|ref|XP_005252983.1|,gi|530395366|ref|XP_005252984.1|,gi|61742791|ref|NP_001013272.1|,gi|61742789|ref|NP_001013271.1|,gi|61742793|ref|NP_001013273.1|,gi|573014831|ref|NP_001275934.1|	LSP1	lymphocyte-specific protein 1	6	63.8989	16
gi|4505185|ref|NP_002406.1|	MIF	macrophage migration inhibitory factor (glycosylation-inhibiting factor)	1	83.4783	5
gi|8922331|ref|NP_060518.1|	MAGOHB	mago-nashi homolog B (Drosophila)	1	83.1081	10
gi|4505087|ref|NP_002361.1|	MAGOH	mago-nashi homolog, proliferation-associated (Drosophila)	1	82.8767	10
gi|24797076|ref|NP_002112.3|	HLA-DPB1	major histocompatibility complex, class II, DP beta 1	1	62.4031	19
gi|52426774|ref|NP_061984.2|	HLA-DRA	major histocompatibility complex, class II, DR alpha	1	69.685	22
gi|345461076|ref|NP_001230894.1|	HLA-DRB1	major histocompatibility complex, class II, DR beta 1	1	77.0677	19
gi|17986005|ref|NP_072049.2|	HLA-DRB3	major histocompatibility complex, class II, DR beta 3	1	77.8195	18
gi|52630344|ref|NP_068818.4|	HLA-DRB4	major histocompatibility complex, class II, DR beta 4	1	73.6842	14
gi|18641375|ref|NP_002116.2|	HLA-DRB5	major histocompatibility complex, class II, DR beta 5	1	75.9398	21
gi|19913412|ref|NP_005106.2|,gi|19913410|ref|NP_059447.2|	MVP	major vault protein	2	84.9944	80
gi|21735621|ref|NP_005909.2|	MDH2	malate dehydrogenase 2, NAD (mitochondrial)	1	87.8698	30
gi|270265879|ref|NP_001161807.1|	ME2	malic enzyme 2, NAD(+)-dependent, mitochondrial	1	66.3883	24
gi|225903430|ref|NP_001139630.1|,gi|149999606|ref|NP_006293.2|	MOGS	mannosyl-oligosaccharide glucosidase	2	65.0934	37
gi|530420102|ref|XP_005261667.1|,gi|61835204|ref|NP_001013454.1|,gi|194473681|ref|NP_001123989.1|,gi|194473668|ref|NP_066949.2|	MPST	mercaptopyruvate sulfurtransferase	4	60.3129	16
gi|222136639|ref|NP_005947.3|	MTHFD1	methylenetetrahydrofolate dehydrogenase (NADP+ dependent) 1, methenyltetrahydrofolate cyclohydrolase, formyltetrahydrofolate synthetase	1	70.3743	51
gi|47132622|ref|NP_002442.2|	MTAP	methylthioadenosine phosphorylase	1	72.0848	14
gi|310923208|ref|NP_001185624.1|,gi|23111005|ref|NP_002395.1|	MFAP4	microfibrillar-associated protein 4	2	63.424	24
gi|530364738|ref|XP_005245231.1|,gi|4758714|ref|NP_004519.1|	MGST3	microsomal glutathione S-transferase 3	2	71.8373	9
gi|6912494|ref|NP_036457.1|	MAPRE1	microtubule-associated protein, RP/EB family, member 1	1	76.4925	20
gi|167830475|ref|NP_005919.2|	MFGE8	milk fat globule-EGF factor 8 protein	1	64.8579	22
gi|66932916|ref|NP_002736.3|,gi|20986531|ref|NP_620407.1|	MAPK1	mitogen-activated protein kinase 1	2	77.2222	25
gi|158138507|ref|NP_001103361.1|	MAPK3	mitogen-activated protein kinase 3	1	64.4776	20
gi|530421753|ref|XP_005262326.1|,gi|4505257|ref|NP_002435.1|	MSN	moesin	2	90.3897	89
gi|4557735|ref|NP_000231.1|	MAOA	monoamine oxidase A	1	63.7571	33
gi|530421457|ref|XP_005272664.1|,gi|530421459|ref|XP_005272665.1|,gi|38202207|ref|NP_000889.3|	MAOB	monoamine oxidase B	3	61.859	32
gi|578836544|ref|XP_006724068.1|,gi|530418916|ref|XP_005261035.1|,gi|530418920|ref|XP_005261036.1|,gi|530418922|ref|XP_005261037.1|,gi|530418924|ref|XP_005261038.1|,gi|530418926|ref|XP_005261039.1|,gi|222136617|ref|NP_002453.2|,gi|295842578|ref|NP_001171517.1|,gi|222136619|ref|NP_001138397.1|	MX1	MX dynamin-like GTPase 1	9	71.9361	41
gi|4557759|ref|NP_000241.1|	MPO	myeloperoxidase	1	62.8188	54
gi|530393410|ref|XP_005269750.1|,gi|530393412|ref|XP_005269751.1|,gi|7305053|ref|NP_038479.1|,gi|19718759|ref|NP_579899.1|	MYOF	myoferlin	4	66.6203	129
gi|124494240|ref|NP_203693.3|	MYO1C	myosin IC	1	79.2802	100
gi|367460087|ref|NP_005955.3|	MYH10	myosin, heavy chain 10, non-muscle	1	81.3765	269
gi|13124879|ref|NP_002465.1|	MYH11	myosin, heavy chain 11, smooth muscle	1	83.6714	281
gi|116284394|ref|NP_079005.3|	MYH14	myosin, heavy chain 14, non-muscle	1	65.1629	144
gi|12667788|ref|NP_002464.1|	MYH9	myosin, heavy chain 9, non-muscle	1	86.0204	309
gi|530424789|ref|XP_005258133.1|,gi|530424791|ref|XP_005258134.1|,gi|530424793|ref|XP_005258135.1|,gi|5453740|ref|NP_006462.1|	MYL12A	myosin, light chain 12A, regulatory, non-sarcomeric	4	83.4969	21
gi|222144324|ref|NP_001138416.1|,gi|222144326|ref|NP_001138417.1|,gi|15809016|ref|NP_291024.1|	MYL12B	myosin, light chain 12B, regulatory	3	83.7209	21
gi|17986258|ref|NP_066299.2|	MYL6	myosin, light chain 6, alkali, smooth muscle and non-muscle	1	96.0265	19
gi|29568111|ref|NP_006088.2|	MYL9	myosin, light chain 9, regulatory	1	83.7209	20
gi|21956645|ref|NP_665807.1|	MTPN	myotrophin	1	88.1356	10
gi|295844834|ref|NP_060037.3|	NAGK	N-acetylglucosamine kinase	1	61.2821	19
gi|12056473|ref|NP_061819.2|	NANS	N-acetylneuraminic acid synthase	1	77.7159	23
gi|530387776|ref|XP_005273561.1|,gi|189011546|ref|NP_004306.3|,gi|189011548|ref|NP_808592.2|	ASAH1	N-acylsphingosine amidohydrolase (acid ceramidase) 1	3	64.9885	30
gi|10092657|ref|NP_061326.1|	NDUFA12	NADH dehydrogenase (ubiquinone) 1 alpha subcomplex, 12	1	71.7241	9
gi|530385957|ref|XP_005250428.1|,gi|538921301|ref|NP_001269350.1|,gi|4826848|ref|NP_004991.1|,gi|538921298|ref|NP_001269349.1|	NDUFA5	NADH dehydrogenase (ubiquinone) 1 alpha subcomplex, 5	4	77.4124	10
gi|316983156|ref|NP_001186912.1|	NDUFS1	NADH dehydrogenase (ubiquinone) Fe-S protein 1, 75kDa (NADH-coenzyme Q reductase)	1	77.0149	41
gi|260656005|ref|NP_001159574.1|,gi|20149568|ref|NP_009034.2|	NDUFV1	NADH dehydrogenase (ubiquinone) flavoprotein 1, 51kDa	2	66.3829	23
gi|4758754|ref|NP_004842.1|	NAPSA	napsin A aspartic peptidase	1	73.0952	29
gi|4505357|ref|NP_002480.1|	NDUFA4	NDUFA4, mitochondrial complex associated	1	77.7778	6
gi|47933379|ref|NP_003818.2|	NAPA	N-ethylmaleimide-sensitive factor attachment protein, alpha	1	81.3559	20
gi|5453790|ref|NP_006160.1|	NNMT	nicotinamide N-methyltransferase	1	70.4545	12
gi|530385393|ref|XP_005250157.1|,gi|5031977|ref|NP_005737.1|	NAMPT	nicotinamide phosphoribosyltransferase	2	84.7251	40
gi|194394158|ref|NP_660202.3|	NAPRT	nicotinate phosphoribosyltransferase	1	72.8625	25
gi|115298674|ref|NP_002499.2|	NID1	nidogen 1	1	62.2294	63
gi|578825417|ref|XP_006720067.1|,gi|5453678|ref|NP_006423.1|	NPC2	Niemann-Pick disease, type C2	2	65.5591	17
gi|4557797|ref|NP_000260.1|,gi|38045913|ref|NP_937818.1|	NME1	NME/NM23 nucleoside diphosphate kinase 1	2	71.5377	17
gi|66392203|ref|NP_001018146.1|	NME1-NME2	NME1-NME2 readthrough	1	86.8914	27
gi|224028244|ref|NP_001138880.1|,gi|224028246|ref|NP_001138881.1|,gi|34932414|ref|NP_031389.3|	NONO	non-POU domain containing, octamer-binding	3	70.913	45
gi|32483374|ref|NP_006383.2|	NOP56	NOP56 ribonucleoprotein	1	61.6162	38
gi|20149635|ref|NP_057227.2|,gi|332078466|ref|NP_001193665.1|	NSFL1C	NSFL1 (p97) cofactor (p47)	2	66.3078	20
gi|578821456|ref|XP_006718633.1|,gi|557440899|ref|NP_001273490.1|	NUMA1	nuclear mitotic apparatus protein 1	2	64.1123	119
gi|5031985|ref|NP_005787.1|,gi|530423529|ref|XP_005255828.1|	NUTF2	nuclear transport factor 2	2	94.4882	7
gi|20070228|ref|NP_006175.2|	NUCB1	nucleobindin 1	1	68.9805	37
gi|578820568|ref|XP_006718302.1|	NUCB2	nucleobindin 2	1	60.9467	21
gi|10835063|ref|NP_002511.1|	NPM1	nucleophosmin (nucleolar phosphoprotein B23, numatrin)	1	75.1701	23
gi|5901926|ref|NP_008937.1|	NUDT21	nudix (nucleoside diphosphate linked moiety X)-type motif 21	1	60.793	12
gi|58761500|ref|NP_037473.3|	OLA1	Obg-like ATPase 1	1	74.2424	21
gi|530395258|ref|XP_005252935.1|,gi|284172520|ref|NP_940876.2|	OLFML1	olfactomedin-like 1	2	78.607	32
gi|167857790|ref|NP_000598.2|	ORM1	orosomucoid 1	1	70.1493	19
gi|4505529|ref|NP_000599.1|	ORM2	orosomucoid 2	1	71.6418	19
gi|51873036|ref|NP_002532.2|	OGDH	oxoglutarate (alpha-ketoglutarate) dehydrogenase (lipoamide)	1	65.7869	57
gi|19923106|ref|NP_000437.3|	PON1	paraoxonase 1	1	68.7324	17
gi|530386128|ref|XP_005250510.1|,gi|530386130|ref|XP_005250511.1|	PON2	paraoxonase 2	2	76.8431	11
gi|530360487|ref|XP_005263481.1|,gi|183227678|ref|NP_001116849.1|,gi|31543380|ref|NP_009193.2|	PARK7	parkinson protein 7	3	99.4709	30
gi|13994151|ref|NP_066272.1|	PDLIM1	PDZ and LIM domain 1	1	89.3617	25
gi|578811282|ref|XP_006715000.1|,gi|11496885|ref|NP_005442.2|	PDLIM7	PDZ and LIM domain 7 (enigma)	2	63.6103	22
gi|10863927|ref|NP_066953.1|	PPIA	peptidylprolyl isomerase A (cyclophilin A)	1	89.0909	24
gi|4758950|ref|NP_000933.1|	PPIB	peptidylprolyl isomerase B (cyclophilin B)	1	69.9074	27
gi|255958282|ref|NP_005808.3|	PLIN3	perilipin 3	1	73.9631	26
gi|209863034|ref|NP_001129408.1|	POSTN	periostin, osteoblast specific factor	1	81.6245	79
gi|578828140|ref|XP_006720965.1|	PPL	periplakin	1	65.7434	126
gi|32189392|ref|NP_005800.3|	PRDX2	peroxiredoxin 2	1	89.3939	29
gi|5802974|ref|NP_006784.1|,gi|32483377|ref|NP_054817.2|	PRDX3	peroxiredoxin 3	2	68.1066	15
gi|5453549|ref|NP_006397.1|	PRDX4	peroxiredoxin 4	1	66.0517	20
gi|4758638|ref|NP_004896.1|	PRDX6	peroxiredoxin 6	1	84.375	34
gi|4505621|ref|NP_002558.1|	PEBP1	phosphatidylethanolamine binding protein 1	1	85.5615	18
gi|21361621|ref|NP_002624.2|	PGM1	phosphoglucomutase 1	1	85.7651	41
gi|578808564|ref|XP_006714083.1|	PGM2	phosphoglucomutase 2	1	69.556	21
gi|133922562|ref|NP_068800.2|	PGM5	phosphoglucomutase 5	1	74.6032	38
gi|40068518|ref|NP_002622.2|	PGD	phosphogluconate dehydrogenase	1	86.1284	42
gi|4505763|ref|NP_000282.1|	PGK1	phosphoglycerate kinase 1	1	98.5612	61
gi|4505753|ref|NP_002620.1|	PGAM1	phosphoglycerate mutase 1 (brain)	1	79.5276	24
gi|24475861|ref|NP_054891.2|	PHPT1	phosphohistidine phosphatase 1	1	72.8	7
gi|578801651|ref|XP_006711662.1|,gi|530365537|ref|XP_005245621.1|,gi|4505705|ref|NP_003759.1|,gi|662033925|ref|NP_001284506.1|,gi|662033922|ref|NP_001284505.1|	PEA15	phosphoprotein enriched in astrocytes 15	5	70.2965	8
gi|255653002|ref|NP_001157412.1|,gi|71037379|ref|NP_002854.3|	PYGL	phosphorylase, glycogen, liver	2	63.6412	51
gi|578835493|ref|XP_006723664.1|,gi|21361370|ref|NP_002853.2|	PYGB	phosphorylase, glycogen; brain	2	69.7509	69
gi|4505881|ref|NP_000292.1|	PLG	plasminogen	1	60.2469	41
gi|537544626|ref|NP_001269267.1|	PLS3	plastin 3	1	88.3761	55
gi|530431009|ref|XP_005276939.1|,gi|313760624|ref|NP_000433.4|	PECAM1	platelet/endothelial cell adhesion molecule 1	2	61.8686	43
gi|4505585|ref|NP_002563.1|	PAFAH1B2	platelet-activating factor acetylhydrolase 1b, catalytic subunit 2 (30kDa)	1	79.9127	9
gi|530389143|ref|XP_005251033.1|,gi|41322916|ref|NP_958782.1|	PLEC	plectin	2	77.4565	443
gi|156523968|ref|NP_001609.2|	PARP1	poly (ADP-ribose) polymerase 1	1	61.8343	66
gi|4758876|ref|NP_004634.1|	PABPN1	poly(A) binding protein, nuclear 1	1	60.7843	10
gi|222352151|ref|NP_006187.2|	PCBP1	poly(rC) binding protein 1	1	84.2697	20
gi|193083112|ref|NP_001122385.1|,gi|148833484|ref|NP_001092090.1|	PCBP2	poly(rC) binding protein 2	2	66.3688	15
gi|14589951|ref|NP_002686.2|	POLR2E	polymerase (RNA) II (DNA directed) polypeptide E, 25kDa	1	69.0476	11
gi|42734430|ref|NP_036364.2|	PTRF	polymerase I and transcript release factor	1	70.7692	32
gi|530366266|ref|XP_005273220.1|,gi|31377806|ref|NP_002635.2|	PIGR	polymeric immunoglobulin receptor	2	70.3993	51
gi|530425325|ref|XP_005259654.1|	PTBP1	polypyrimidine tract binding protein 1	1	63.5063	26
gi|19923973|ref|NP_612453.1|	KCTD12	potassium channel tetramerization domain containing 12	1	65.2308	26
gi|22202633|ref|NP_002615.2|	PFDN5	prefoldin subunit 5	1	81.8182	10
gi|7657381|ref|NP_055317.1|	PRPF19	pre-mRNA processing factor 19	1	63.6905	20
gi|166795301|ref|NP_057381.3|	PCYOX1	prenylcysteine oxidase 1	1	72.4752	28
gi|4826898|ref|NP_005013.1|	PFN1	profilin 1	1	97.1429	22
gi|5729875|ref|NP_006658.1|	PGRMC1	progesterone receptor membrane component 1	1	89.2308	16
gi|389565483|ref|NP_001254485.1|	PDCD6	programmed cell death 6	1	64.0212	10
gi|22027538|ref|NP_037506.2|,gi|241982780|ref|NP_001155901.1|	PDCD6IP	programmed cell death 6 interacting protein	2	67.4331	57
gi|527498279|ref|NP_001268425.1|,gi|528281407|ref|NP_001268644.1|,gi|4505773|ref|NP_002625.1|	PHB	prohibitin	3	93.75	33
gi|390608669|ref|NP_001254629.1|	PHB2	prohibitin 2	1	90.4215	30
gi|124494254|ref|NP_006182.2|	PA2G4	proliferation-associated 2G4, 38kDa	1	73.8579	31
gi|4506041|ref|NP_002716.1|,gi|41349454|ref|NP_958505.1|	PRELP	proline/arginine-rich end leucine-rich repeat protein	2	79.5812	41
gi|20070125|ref|NP_000909.2|	P4HB	prolyl 4-hydroxylase, beta polypeptide	1	87.2047	61
gi|32171249|ref|NP_000945.3|	PTGDS	prostaglandin D2 synthase 21kDa (brain)	1	62.1053	10
gi|24430151|ref|NP_002793.2|	PSMC1	proteasome (prosome, macropain) 26S subunit, ATPase, 1	1	61.1364	24
gi|4506209|ref|NP_002794.1|	PSMC2	proteasome (prosome, macropain) 26S subunit, ATPase, 2	1	65.5889	34
gi|21361144|ref|NP_002795.2|	PSMC3	proteasome (prosome, macropain) 26S subunit, ATPase, 3	1	62.8702	27
gi|5729991|ref|NP_006494.1|	PSMC4	proteasome (prosome, macropain) 26S subunit, ATPase, 4	1	85.6459	33
gi|578831151|ref|XP_006722043.1|,gi|312596881|ref|NP_001186092.1|	PSMC5	proteasome (prosome, macropain) 26S subunit, ATPase, 5	2	66.6733	25
gi|195539395|ref|NP_002797.3|	PSMC6	proteasome (prosome, macropain) 26S subunit, ATPase, 6	1	70.4715	29
gi|394953908|ref|NP_001257411.1|,gi|28872725|ref|NP_002806.2|	PSMD11	proteasome (prosome, macropain) 26S subunit, non-ATPase, 11	2	68.9573	29
gi|157502193|ref|NP_002808.3|	PSMD13	proteasome (prosome, macropain) 26S subunit, non-ATPase, 13	1	71.8085	25
gi|523425734|ref|NP_001265637.1|	PSMD2	proteasome (prosome, macropain) 26S subunit, non-ATPase, 2	1	67.9949	42
gi|530373465|ref|XP_005265675.1|,gi|422398832|ref|NP_001258708.1|,gi|7661914|ref|NP_055629.1|	PSMD6	proteasome (prosome, macropain) 26S subunit, non-ATPase, 6	3	61.3286	27
gi|5453990|ref|NP_006254.1|	PSME1	proteasome (prosome, macropain) activator subunit 1 (PA28 alpha)	1	90.7631	35
gi|30410792|ref|NP_002809.2|	PSME2	proteasome (prosome, macropain) activator subunit 2 (PA28 beta)	1	81.59	23
gi|23110935|ref|NP_683877.1|,gi|4506179|ref|NP_002777.1|	PSMA1	proteasome (prosome, macropain) subunit, alpha type, 1	2	82.3413	21
gi|4506185|ref|NP_002780.1|,gi|156713442|ref|NP_001096137.1|	PSMA4	proteasome (prosome, macropain) subunit, alpha type, 4	2	76.6284	16
gi|23110942|ref|NP_002781.2|	PSMA5	proteasome (prosome, macropain) subunit, alpha type, 5	1	60.9959	13
gi|23110944|ref|NP_002782.1|	PSMA6	proteasome (prosome, macropain) subunit, alpha type, 6	1	69.5122	19
gi|4506189|ref|NP_002783.1|	PSMA7	proteasome (prosome, macropain) subunit, alpha type, 7	1	68.1452	20
gi|4506193|ref|NP_002784.1|	PSMB1	proteasome (prosome, macropain) subunit, beta type, 1	1	64.7303	18
gi|4506195|ref|NP_002785.1|	PSMB2	proteasome (prosome, macropain) subunit, beta type, 2	1	74.6269	18
gi|530428415|ref|XP_005275057.1|,gi|73747875|ref|NP_683720.2|,gi|4758970|ref|NP_004150.1|	PSMB8	proteasome (prosome, macropain) subunit, beta type, 8	3	66.2063	13
gi|21361657|ref|NP_005304.3|	PDIA3	protein disulfide isomerase family A, member 3	1	83.5644	60
gi|4758304|ref|NP_004902.1|	PDIA4	protein disulfide isomerase family A, member 4	1	73.3333	74
gi|4506055|ref|NP_002721.1|	PRKACA	protein kinase, cAMP-dependent, catalytic, alpha	1	60.114	18
gi|530372834|ref|XP_005265370.1|,gi|530372836|ref|XP_005265371.1|,gi|4758958|ref|NP_004148.1|	PRKAR2A	protein kinase, cAMP-dependent, regulatory, type II, alpha	3	64.8351	21
gi|56790945|ref|NP_001008709.1|	PPP1CA	protein phosphatase 1, catalytic subunit, alpha isozyme	1	68.6217	20
gi|4506005|ref|NP_002700.1|,gi|46249376|ref|NP_996759.1|	PPP1CB	protein phosphatase 1, catalytic subunit, beta isozyme	2	71.8654	21
gi|21361399|ref|NP_055040.2|	PPP2R1A	protein phosphatase 2, regulatory subunit A, alpha	1	76.4007	39
gi|157168362|ref|NP_000261.2|	PNP	purine nucleoside phosphorylase	1	83.045	23
gi|10835256|ref|NP_037390.2|	PYCARD	PYD and CARD domain containing	1	62.0513	13
gi|4505701|ref|NP_003672.1|	PDXK	pyridoxal (pyridoxine, vitamin B6) kinase	1	87.1795	21
gi|11056044|ref|NP_066952.1|	PPA1	pyrophosphatase (inorganic) 1	1	84.4291	29
gi|77812678|ref|NP_008834.3|	PPA2	pyrophosphatase (inorganic) 2	1	67.541	23
gi|291084757|ref|NP_001166927.1|	PDHA1	pyruvate dehydrogenase (lipoamide) alpha 1	1	62.117	22
gi|578827087|ref|XP_006720633.1|,gi|530405975|ref|XP_005254500.1|,gi|530405979|ref|XP_005254502.1|,gi|33286418|ref|NP_002645.3|	PKM	pyruvate kinase, muscle	4	84.8037	64
gi|256222019|ref|NP_057215.3|	RAB10	RAB10, member RAS oncogene family	1	68.5	14
gi|332205939|ref|NP_001193765.1|	RAB11A	RAB11A, member RAS oncogene family	1	71.6129	16
gi|190358517|ref|NP_004209.2|	RAB11B	RAB11B, member RAS oncogene family	1	66.5138	20
gi|19923483|ref|NP_057406.2|	RAB14	RAB14, member RAS oncogene family	1	92.5581	23
gi|530367912|ref|XP_005264525.1|	RAB1A	RAB1A, member RAS oncogene family	1	78.0347	19
gi|13569962|ref|NP_112243.1|	RAB1B	RAB1B, member RAS oncogene family	1	90.5473	20
gi|336391093|ref|NP_001229573.1|	RAB2A	RAB2A, member RAS oncogene family	1	69.1489	15
gi|354721184|ref|NP_001238968.1|,gi|41393614|ref|NP_958842.1|,gi|41393545|ref|NP_004574.2|	RAB5C	RAB5C, member RAS oncogene family	3	73.4568	13
gi|34147513|ref|NP_004628.4|	RAB7A	RAB7A, member RAS oncogene family	1	85.0242	20
gi|392996949|ref|NP_001257291.1|	RAD23A	RAD23 homolog A (S. cerevisiae)	1	78.453	14
gi|386781550|ref|NP_001247421.1|,gi|4506467|ref|NP_002897.1|,gi|386781571|ref|NP_001247422.1|	RDX	radixin	3	70.5389	64
gi|5453555|ref|NP_006316.1|	RAN	RAN, member RAS oncogene family	1	79.6296	19
gi|58331202|ref|NP_001010935.1|,gi|4506413|ref|NP_002875.1|,gi|631226406|ref|NP_001278825.1|	RAP1A	RAP1A, member of RAS oncogene family	3	83.1522	22
gi|354459354|ref|NP_001238850.1|	RAP1B	RAP1B, member of RAS oncogene family	1	76.9697	20
gi|38201690|ref|NP_002877.2|	RAP2B	RAP2B, member of RAS oncogene family	1	77.0492	15
gi|10835049|ref|NP_001655.1|	RHOA	ras homolog family member A	1	80.3109	19
gi|111494251|ref|NP_001036144.1|,gi|111494248|ref|NP_001036143.1|,gi|28395033|ref|NP_786886.1|	RHOC	ras homolog family member C	3	78.2383	16
gi|6912638|ref|NP_036557.1|	RSU1	Ras suppressor protein 1	1	77.9783	16
gi|4506381|ref|NP_002863.1|	RAC2	ras-related C3 botulinum toxin substrate 2 (rho family, small GTP binding protein Rac2)	1	69.7917	13
gi|114796642|ref|NP_001041664.1|,gi|4502801|ref|NP_001260.1|,gi|114796646|ref|NP_001041660.1|,gi|114796644|ref|NP_001041659.1|	RCC1	regulator of chromosome condensation 1	4	60.3307	16
gi|5454028|ref|NP_006261.1|	RRAS	related RAS viral (r-ras) oncogene homolog	1	65.5963	15
gi|4506587|ref|NP_002938.1|	RPA3	replication protein A3, 14kDa	1	76.8595	6
gi|4506455|ref|NP_002892.1|	RCN1	reticulocalbin 1, EF-hand calcium binding domain	1	71.9033	23
gi|24431933|ref|NP_722550.1|	RTN4	reticulon 4	1	65.9517	12
gi|297374782|ref|NP_001172006.1|,gi|4757768|ref|NP_004300.1|	ARHGDIA	Rho GDP dissociation inhibitor (GDI) alpha	2	90.1961	20
gi|56676393|ref|NP_001166.3|	ARHGDIB	Rho GDP dissociation inhibitor (GDI) beta	1	90.5473	23
gi|4757766|ref|NP_004299.1|	ARHGAP1	Rho GTPase activating protein 1	1	79.9544	28
gi|42822872|ref|NP_976317.1|,gi|42822864|ref|NP_976322.1|,gi|42822866|ref|NP_976323.1|,gi|42794608|ref|NP_976318.1|,gi|42822870|ref|NP_976320.1|,gi|21361547|ref|NP_002930.2|,gi|42822874|ref|NP_976319.1|,gi|42822868|ref|NP_976321.1|	RNH1	ribonuclease/angiogenin inhibitor 1	8	91.1063	29
gi|4506675|ref|NP_002941.1|	RPN1	ribophorin I	1	71.0049	48
gi|530418269|ref|XP_005260548.1|,gi|35493916|ref|NP_002942.2|	RPN2	ribophorin II	2	75.2857	41
gi|315221152|ref|NP_001186731.1|	RPL11	ribosomal protein L11	1	63.8418	15
gi|4506597|ref|NP_000967.1|	RPL12	ribosomal protein L12	1	69.697	9
gi|15431295|ref|NP_150254.1|,gi|15431297|ref|NP_000968.2|	RPL13	ribosomal protein L13	2	63.0332	20
gi|313569822|ref|NP_001186284.1|,gi|4506617|ref|NP_000976.1|,gi|78000186|ref|NP_001030178.1|,gi|313569768|ref|NP_001186269.1|,gi|313569772|ref|NP_001186271.1|,gi|313569774|ref|NP_001186272.1|,gi|313569776|ref|NP_001186273.1|,gi|313569770|ref|NP_001186270.1|	RPL17	ribosomal protein L17	8	61.5227	16
gi|4506613|ref|NP_000974.1|	RPL22	ribosomal protein L22	1	69.5312	10
gi|13904866|ref|NP_000982.2|	RPL28	ribosomal protein L28	1	64.2336	16
gi|4506631|ref|NP_000980.1|	RPL30	ribosomal protein L30	1	78.2609	12
gi|16579885|ref|NP_000959.2|	RPL4	ribosomal protein L4	1	67.2131	43
gi|578824095|ref|XP_006719609.1|,gi|578824097|ref|XP_006719610.1|,gi|578824099|ref|XP_006719611.1|,gi|578824101|ref|XP_006719612.1|,gi|16753227|ref|NP_000961.2|,gi|67189747|ref|NP_001019833.1|	RPL6	ribosomal protein L6	6	63.5417	33
gi|15431301|ref|NP_000962.2|	RPL7	ribosomal protein L7	1	67.3387	29
gi|4506661|ref|NP_000963.1|	RPL7A	ribosomal protein L7a	1	64.6617	29
gi|4506663|ref|NP_000964.1|,gi|15431306|ref|NP_150644.1|	RPL8	ribosomal protein L8	2	61.4786	17
gi|530376503|ref|XP_005262718.1|,gi|15431303|ref|NP_000652.2|,gi|67944630|ref|NP_001020092.1|	RPL9	ribosomal protein L9	3	75.5208	16
gi|322303127|ref|NP_001190174.1|,gi|323276700|ref|NP_001191020.1|,gi|4506679|ref|NP_001005.1|	RPS10	ribosomal protein S10	3	60.6061	12
gi|4506681|ref|NP_001006.1|	RPS11	ribosomal protein S11	1	70.8861	22
gi|14277700|ref|NP_001007.2|	RPS12	ribosomal protein S12	1	78.7879	14
gi|5032051|ref|NP_005608.1|,gi|68160915|ref|NP_001020241.1|,gi|68160922|ref|NP_001020242.1|	RPS14	ribosomal protein S14	3	70.1987	11
gi|4506687|ref|NP_001009.1|	RPS15	ribosomal protein S15	1	64.8276	6
gi|14165469|ref|NP_001010.2|,gi|71772415|ref|NP_001025180.1|	RPS15A	ribosomal protein S15a	2	76.9231	15
gi|4506693|ref|NP_001012.1|	RPS17	ribosomal protein S17	1	68.1481	15
gi|11968182|ref|NP_072045.1|	RPS18	ribosomal protein S18	1	72.3684	24
gi|4506695|ref|NP_001013.1|	RPS19	ribosomal protein S19	1	67.5862	17
gi|15055539|ref|NP_002943.2|	RPS2	ribosomal protein S2	1	67.2355	21
gi|4506699|ref|NP_001015.1|	RPS21	ribosomal protein S21	1	69.8795	8
gi|378548190|ref|NP_001243731.1|,gi|15718687|ref|NP_000996.2|	RPS3	ribosomal protein S3	2	88.4774	33
gi|4506723|ref|NP_000997.1|	RPS3A	ribosomal protein S3A	1	74.6212	32
gi|4506725|ref|NP_000998.1|	RPS4X	ribosomal protein S4, X-linked	1	80.9886	35
gi|4506727|ref|NP_000999.1|	RPS4Y1	ribosomal protein S4, Y-linked 1	1	61.9772	22
gi|13904870|ref|NP_001000.2|	RPS5	ribosomal protein S5	1	74.0196	18
gi|4506741|ref|NP_001002.1|	RPS7	ribosomal protein S7	1	71.134	17
gi|4506743|ref|NP_001003.1|	RPS8	ribosomal protein S8	1	61.0577	20
gi|14141193|ref|NP_001004.2|,gi|530433544|ref|XP_005278345.1|,gi|530433542|ref|XP_005278344.1|,gi|530431388|ref|XP_005277142.1|,gi|530431386|ref|XP_005277141.1|,gi|530431917|ref|XP_005277372.1|,gi|530431919|ref|XP_005277373.1|,gi|530416994|ref|XP_005259192.1|,gi|530416996|ref|XP_005259193.1|,gi|578841778|ref|XP_006725939.1|,gi|578841780|ref|XP_006725940.1|,gi|578841990|ref|XP_006726027.1|,gi|5788…	RPS9	ribosomal protein S9	20	63.4021	28
gi|59859885|ref|NP_001012321.1|,gi|9845502|ref|NP_002286.2|	RPSA	ribosomal protein SA	2	69.1525	21
gi|4506667|ref|NP_000993.1|,gi|16933546|ref|NP_444505.1|	RPLP0	ribosomal protein, large, P0	2	79.8107	25
gi|4506669|ref|NP_000994.1|	RPLP1	ribosomal protein, large, P1	1	99.1228	7
gi|4506671|ref|NP_000995.1|	RPLP2	ribosomal protein, large, P2	1	96.5217	16
gi|110611218|ref|NP_001036041.1|,gi|110611220|ref|NP_004578.2|	RRBP1	ribosome binding protein 1	2	75.0256	77
gi|530375417|ref|XP_005247898.1|	RUVBL1	RuvB-like AAA ATPase 1	1	62.1212	19
gi|4506761|ref|NP_002957.1|	S100A10	S100 calcium binding protein A10	1	93.8144	20
gi|5032057|ref|NP_005611.1|	S100A11	S100 calcium binding protein A11	1	89.5238	18
gi|66737374|ref|NP_001019384.1|,gi|66737370|ref|NP_001019382.1|,gi|530365268|ref|XP_005245491.1|,gi|66737368|ref|NP_001019381.1|,gi|66737372|ref|NP_001019383.1|,gi|5174659|ref|NP_005970.1|	S100A13	S100 calcium binding protein A13	6	92.8571	16
gi|530364188|ref|XP_005244962.1|,gi|530364190|ref|XP_005244963.1|,gi|17933772|ref|NP_525127.1|	S100A16	S100 calcium binding protein A16	3	76.699	9
gi|4506765|ref|NP_002952.1|,gi|9845516|ref|NP_062427.1|	S100A4	S100 calcium binding protein A4	2	97.0297	14
gi|7657532|ref|NP_055439.1|	S100A6	S100 calcium binding protein A6	1	98.8889	27
gi|21614544|ref|NP_002955.2|	S100A8	S100 calcium binding protein A8	1	98.9247	15
gi|4506773|ref|NP_002956.1|	S100A9	S100 calcium binding protein A9	1	85.9649	13
gi|38016914|ref|NP_056289.2|	SAMHD1	SAM domain and HD domain 1	1	66.9329	45
gi|5031631|ref|NP_005497.1|	SCARB2	scavenger receptor class B, member 2	1	69.0377	26
gi|33469966|ref|NP_057190.2|	SCFD1	sec1 family domain containing 1	1	67.2897	28
gi|380837121|ref|NP_004883.3|	SEC22B	SEC22 vesicle trafficking protein homolog B (S. cerevisiae) (gene/pseudogene)	1	64.186	18
gi|38202214|ref|NP_006355.2|	SEC23A	Sec23 homolog A (S. cerevisiae)	1	63.3987	35
gi|217416369|ref|NP_001136120.1|,gi|9910542|ref|NP_064535.1|	SAR1A	secretion associated, Ras related GTPase 1A	2	88.3838	17
gi|578810411|ref|XP_006714704.1|,gi|75709204|ref|NP_001028675.1|,gi|7705827|ref|NP_057187.1|	SAR1B	secretion associated, Ras related GTPase 1B	3	71.2121	12
gi|385137130|ref|NP_001245218.1|,gi|16306550|ref|NP_003935.2|	SELENBP1	selenium binding protein 1	2	86.77	53
gi|4507185|ref|NP_003115.1|	SPR	sepiapterin reductase (7,8-dihydrobiopterin:NADP+ oxidoreductase)	1	66.2835	14
gi|530377947|ref|XP_005263177.1|,gi|530377949|ref|XP_005263178.1|,gi|530377951|ref|XP_005263179.1|	42258	septin 11	3	69.0036	36
gi|545478822|ref|NP_001269902.1|	42249	septin 2	1	76.5499	26
gi|578813710|ref|XP_006715869.1|,gi|148352331|ref|NP_001779.3|	42254	septin 7	2	64.1907	32
gi|164698498|ref|NP_001106965.1|	42256	septin 9	1	69.4301	36
gi|261862346|ref|NP_001159828.1|	SHMT2	serine hydroxymethyltransferase 2 (mitochondrial)	1	69.2308	28
gi|148727341|ref|NP_009109.3|	STRAP	serine/threonine kinase receptor associated protein	1	64	18
gi|189163532|ref|NP_001121174.1|,gi|189163538|ref|NP_001121177.1|,gi|189163530|ref|NP_001121173.1|,gi|50363217|ref|NP_000286.3|,gi|189163540|ref|NP_001121178.1|,gi|189163534|ref|NP_001121175.1|,gi|189163528|ref|NP_001121172.1|,gi|189163536|ref|NP_001121176.1|,gi|50363219|ref|NP_001002236.1|,gi|50363221|ref|NP_001002235.1|,gi|189163542|ref|NP_001121179.1|	SERPINA1	serpin peptidase inhibitor, clade A (alpha-1 antiproteinase, antitrypsin), member 1	11	89.7129	55
gi|50659080|ref|NP_001076.2|	SERPINA3	serpin peptidase inhibitor, clade A (alpha-1 antiproteinase, antitrypsin), member 3	1	83.6879	40
gi|578811455|ref|XP_006715071.1|,gi|13489087|ref|NP_109591.1|	SERPINB1	serpin peptidase inhibitor, clade B (ovalbumin), member 1	2	71.2401	27
gi|530382152|ref|XP_005249238.1|,gi|578811730|ref|XP_006715175.1|,gi|578811732|ref|XP_006715176.1|,gi|425876772|ref|NP_001258754.1|,gi|425876770|ref|NP_001258753.1|,gi|41152086|ref|NP_004559.4|,gi|425876766|ref|NP_001258751.1|,gi|663071052|ref|NP_001284628.1|,gi|663071054|ref|NP_001284629.1|,gi|425876796|ref|NP_001182220.2|,gi|425876768|ref|NP_001258752.1|	SERPINB6	serpin peptidase inhibitor, clade B (ovalbumin), member 6	11	67.0107	23
gi|530382158|ref|XP_005249241.1|,gi|4758906|ref|NP_004146.1|	SERPINB9	serpin peptidase inhibitor, clade B (ovalbumin), member 9	2	73.1383	26
gi|530364787|ref|XP_005245255.1|	SERPINC1	serpin peptidase inhibitor, clade C (antithrombin), member 1	1	77.1635	34
gi|39725934|ref|NP_002606.3|	SERPINF1	serpin peptidase inhibitor, clade F (alpha-2 antiplasmin, pigment epithelium derived factor), member 1	1	68.8995	23
gi|578821828|ref|XP_006718790.1|,gi|578821830|ref|XP_006718791.1|,gi|578821832|ref|XP_006718792.1|,gi|333360851|ref|NP_001193943.1|,gi|32454741|ref|NP_001226.2|	SERPINH1	serpin peptidase inhibitor, clade H (heat shock protein 47), member 1, (collagen binding protein 1)	5	79.4258	38
gi|4759082|ref|NP_004648.1|	SDPR	serum deprivation response	1	63.7647	28
gi|351721324|ref|NP_001234930.1|	SET	SET nuclear proto-oncogene	1	61.6541	15
gi|4506925|ref|NP_003013.1|	SH3BGRL	SH3 domain binding glutamate-rich protein like	1	85.0877	13
gi|13775198|ref|NP_112576.1|	SH3BGRL3	SH3 domain binding glutamate-rich protein like 3	1	76.3441	6
gi|23618867|ref|NP_073591.2|	SFXN1	sideroflexin 1	1	71.118	18
gi|31621303|ref|NP_112233.2|	SFXN3	sideroflexin 3	1	66.4615	18
gi|162417971|ref|NP_055567.2|	SPCS2	signal peptidase complex subunit 2 homolog (S. cerevisiae)	1	61.5044	17
gi|149999611|ref|NP_003125.3|	SRP14	signal recognition particle 14kDa (homologous Alu RNA binding protein)	1	69.8529	10
gi|21536301|ref|NP_644671.1|	STAT1	signal transducer and activator of transcription 1, 91kDa	1	68.5393	53
gi|530412749|ref|XP_005257674.1|,gi|47458820|ref|NP_998827.1|,gi|21618340|ref|NP_644805.1|	STAT3	signal transducer and activator of transcription 3 (acute-phase response factor)	3	71.9575	47
gi|10835067|ref|NP_003133.1|,gi|659667952|ref|NP_001281074.1|	SSB	Sjogren syndrome antigen B (autoantigen La)	2	64.2157	38
gi|530417093|ref|XP_005259237.1|,gi|4759158|ref|NP_004588.1|	SNRPD2	small nuclear ribonucleoprotein D2 polypeptide 16.5kDa	2	71.1864	12
gi|4507129|ref|NP_003085.1|	SNRPE	small nuclear ribonucleoprotein polypeptide E	1	61.9565	5
gi|55749577|ref|NP_001142.2|	SLC25A4	solute carrier family 25 (mitochondrial carrier; adenine nucleotide translocator), member 4	1	74.8322	25
gi|156071459|ref|NP_001143.2|	SLC25A5	solute carrier family 25 (mitochondrial carrier; adenine nucleotide translocator), member 5	1	77.1812	36
gi|156071462|ref|NP_001627.2|	SLC25A6	solute carrier family 25 (mitochondrial carrier; adenine nucleotide translocator), member 6	1	78.5235	33
gi|259155317|ref|NP_001158890.1|	SLC25A11	solute carrier family 25 (mitochondrial carrier; oxoglutarate carrier), member 11	1	62.7376	15
gi|148491091|ref|NP_037518.3|	SLC25A24	solute carrier family 25 (mitochondrial carrier; phosphate carrier), member 24	1	65.8281	33
gi|47132595|ref|NP_998776.1|,gi|4505775|ref|NP_002626.1|	SLC25A3	solute carrier family 25 (mitochondrial carrier; phosphate carrier), member 3	2	68.4211	23
gi|530412701|ref|XP_005257650.1|	SLC4A1	solute carrier family 4 (anion exchanger), member 1 (Diego blood group)	1	61.2293	43
gi|578815137|ref|XP_006716329.1|,gi|578815141|ref|XP_006716331.1|	SORBS3	sorbin and SH3 domain containing 3	2	62.0296	33
gi|23111030|ref|NP_037478.2|,gi|371874557|ref|NP_001243114.1|	SNX12	sorting nexin 12	2	67.9012	10
gi|4507143|ref|NP_003786.1|	SNX3	sorting nexin 3	1	77.7778	12
gi|115298659|ref|NP_003117.2|	SPTA1	spectrin, alpha, erythrocytic 1	1	79.785	181
gi|578817801|ref|XP_006717310.1|,gi|578817809|ref|XP_006717314.1|	SPTAN1	spectrin, alpha, non-erythrocytic 1	2	81.482	277
gi|530404534|ref|XP_005268080.1|,gi|578826083|ref|XP_006720304.1|,gi|67782321|ref|NP_001020029.1|	SPTB	spectrin, beta, erythrocytic	3	77.1478	168
gi|530368014|ref|XP_005264575.1|	SPTBN1	spectrin, beta, non-erythrocytic 1	1	83.8367	244
gi|25777711|ref|NP_008861.2|	SKP1	S-phase kinase-associated protein 1	1	78.75	14
gi|530370087|ref|XP_005246485.1|	SF3B1	splicing factor 3b, subunit 1, 155kDa	1	61.4853	56
gi|530363140|ref|XP_005271168.1|,gi|530363142|ref|XP_005271169.1|,gi|530363144|ref|XP_005271170.1|,gi|4826998|ref|NP_005057.1|	SFPQ	splicing factor proline/glutamine-rich	4	64.9222	61
gi|77404397|ref|NP_055205.2|	SND1	staphylococcal nuclease and tudor domain containing 1	1	76.4835	66
gi|55956777|ref|NP_001007100.1|	SCP2	sterol carrier protein 2	1	74.1259	16
gi|38016911|ref|NP_004090.4|	STOM	stomatin	1	72.9167	22
gi|559098408|ref|NP_001273961.1|	STOML2	stomatin (EPB72)-like 2	1	69.5082	20
gi|5454052|ref|NP_006133.1|	SFN	stratifin	1	79.8387	26
gi|156416003|ref|NP_004159.2|	SDHA	succinate dehydrogenase complex, subunit A, flavoprotein (Fp)	1	70.3313	31
gi|10864011|ref|NP_067022.1|,gi|403420580|ref|NP_001258142.1|	SQRDL	sulfide quinone reductase-like (yeast)	2	84.2222	43
gi|578828632|ref|XP_006721141.1|,gi|530408977|ref|XP_005255579.1|,gi|29540531|ref|NP_001046.2|,gi|29540535|ref|NP_803565.1|,gi|29540539|ref|NP_803878.1|,gi|29540537|ref|NP_803566.1|	SULT1A1	sulfotransferase family, cytosolic, 1A, phenol-preferring, member 1	6	74.9458	17
gi|530437783|ref|XP_005276563.1|,gi|530437785|ref|XP_005276564.1|,gi|578845993|ref|XP_006726684.1|,gi|29550921|ref|NP_808220.1|,gi|62868225|ref|NP_001017390.1|	SULT1A4	sulfotransferase family, cytosolic, 1A, phenol-preferring, member 4	5	74.5763	15
gi|67782305|ref|NP_000627.2|,gi|67782307|ref|NP_001019636.1|	SOD2	superoxide dismutase 2, mitochondrial	2	86.036	21
gi|118582275|ref|NP_003093.2|	SOD3	superoxide dismutase 3, extracellular	1	69.1667	12
gi|530394299|ref|XP_005270185.1|,gi|530394301|ref|XP_005270186.1|,gi|530394305|ref|XP_005270188.1|,gi|530394307|ref|XP_005270189.1|,gi|148886696|ref|NP_001092138.1|	SFTPA2	surfactant protein A2	5	67.2804	22
gi|578803096|ref|XP_006712139.1|	SFTPB	surfactant protein B	1	68.9655	19
gi|10092665|ref|NP_062547.1|	SUSD2	sushi domain containing 2	1	63.017	29
gi|170932494|ref|NP_003560.2|	STX7	syntaxin 7	1	65.5172	11
gi|530390113|ref|XP_005251621.1|,gi|578816687|ref|XP_006716915.1|	TLN1	talin 1	2	79.3076	183
gi|209180457|ref|NP_001129204.1|	TOM1	target of myb1 (chicken)	1	69.7769	19
gi|57863257|ref|NP_110379.2|	TCP1	t-complex 1	1	76.7986	37
gi|66529407|ref|NP_072174.3|	TNS1	tensin 1	1	65.879	76
gi|224493972|ref|NP_001139021.1|	TXNDC5	thioredoxin domain containing 5 (endoplasmic reticulum)	1	83.3333	27
gi|148277071|ref|NP_001087240.1|,gi|148277065|ref|NP_003321.3|,gi|387598068|ref|NP_001248374.1|	TXNRD1	thioredoxin reductase 1	3	69.0294	34
gi|384229051|ref|NP_001244918.1|	TYMP	thymidine phosphorylase	1	82.1355	34
gi|10863895|ref|NP_066926.1|	TMSB10	thymosin beta 10	1	84.0909	9
gi|11056061|ref|NP_066932.1|	TMSB4X	thymosin beta 4, X-linked	1	97.7273	16
gi|4507513|ref|NP_000353.1|	TIMP3	TIMP metallopeptidase inhibitor 3	1	76.7773	26
gi|5803187|ref|NP_006746.1|	TALDO1	transaldolase 1	1	74.4807	35
gi|4507467|ref|NP_000349.1|	TGFBI	transforming growth factor, beta-induced, 68kDa	1	83.0161	57
gi|48255907|ref|NP_001001522.1|,gi|48255905|ref|NP_003177.2|	TAGLN	transgelin	2	92.5373	36
gi|469608410|ref|NP_001264153.1|,gi|469608407|ref|NP_001264152.1|,gi|4507357|ref|NP_003555.1|	TAGLN2	transgelin 2	3	89.5203	31
gi|39777597|ref|NP_004604.2|	TGM2	transglutaminase 2	1	87.0451	76
gi|4507521|ref|NP_001055.1|,gi|205277463|ref|NP_001128527.1|	TKT	transketolase	2	89.8876	56
gi|4759270|ref|NP_004613.1|	TSN	translin	1	64.4737	16
gi|9910382|ref|NP_064628.1|	TOMM22	translocase of outer mitochondrial membrane 22 homolog (yeast)	1	66.1972	6
gi|282165814|ref|NP_057124.3|	TMED5	transmembrane emp24 protein transport domain containing 5	1	61.1354	12
gi|39725636|ref|NP_059980.2|	TMED9	transmembrane emp24 protein transport domain containing 9	1	71.0638	19
gi|13236587|ref|NP_077310.1|	TMEM43	transmembrane protein 43	1	68.25	26
gi|4507725|ref|NP_000362.1|	TTR	transthyretin	1	73.4694	13
gi|4507645|ref|NP_000356.1|,gi|226529917|ref|NP_001152759.1|	TPI1	triosephosphate isomerase 1	2	85.6433	28
gi|5032179|ref|NP_005753.1|	TRIM28	tripartite motif containing 28	1	61.3174	40
gi|578826850|ref|XP_006720542.1|,gi|7657649|ref|NP_055362.1|	TMOD3	tropomodulin 3 (ubiquitous)	2	79.2614	23
gi|47519616|ref|NP_998839.1|	TPM2	tropomyosin 2 (beta)	1	69.0141	50
gi|4507651|ref|NP_003281.1|	TPM4	tropomyosin 4	1	72.1774	39
gi|13775595|ref|NP_003285.2|	TPSAB1	tryptase alpha/beta 1	1	61.0909	23
gi|68508970|ref|NP_077078.5|	TPSB2	tryptase beta 2 (gene/pseudogene)	1	61.0909	24
gi|578826102|ref|XP_006720311.1|,gi|530404578|ref|XP_005268101.1|,gi|578826104|ref|XP_006720312.1|,gi|47419914|ref|NP_004175.2|,gi|47419916|ref|NP_776049.1|	WARS	tryptophanyl-tRNA synthetase	5	84.9257	41
gi|34147630|ref|NP_003312.3|	TUFM	Tu translation elongation factor, mitochondrial	1	76.4835	41
gi|57013276|ref|NP_006073.2|	TUBA1B	tubulin, alpha 1b	1	87.1397	56
gi|14389309|ref|NP_116093.1|	TUBA1C	tubulin, alpha 1c	1	82.8508	52
gi|530370916|ref|XP_005246889.1|,gi|514052659|ref|NP_001265481.1|,gi|17921989|ref|NP_005991.1|	TUBA4A	tubulin, alpha 4a	3	75.1335	46
gi|4507729|ref|NP_001060.1|	TUBB2A	tubulin, beta 2A class IIa	1	66.5169	30
gi|29788768|ref|NP_821080.1|	TUBB2B	tubulin, beta 2B class IIb	1	66.5169	30
gi|50592996|ref|NP_006077.2|	TUBB3	tubulin, beta 3 class III	1	68.6667	28
gi|5174735|ref|NP_006079.1|	TUBB4B	tubulin, beta 4B class IVb	1	69.2135	33
gi|14210536|ref|NP_115914.1|	TUBB6	tubulin, beta 6 class V	1	60.3139	24
gi|645912968|ref|NP_001280141.1|	TUBB	tubulin, beta class I	1	62.5	31
gi|11545918|ref|NP_071447.1|	TINAGL1	tubulointerstitial nephritis antigen-like 1	1	71.9486	24
gi|70608174|ref|NP_001020424.1|	TPD52	tumor protein D52	1	86.4734	13
gi|4507669|ref|NP_003286.1|,gi|555943903|ref|NP_001273201.1|	TPT1	tumor protein, translationally-controlled 1	2	80.0422	11
gi|6005846|ref|NP_009215.1|	TWF2	twinfilin actin-binding protein 2	1	70.2006	21
gi|4507949|ref|NP_003395.1|,gi|21328448|ref|NP_647539.1|	YWHAB	tyrosine 3-monooxygenase/tryptophan 5-monooxygenase activation protein, beta	2	94.3089	35
gi|530410617|ref|XP_005256841.1|,gi|578840292|ref|XP_006725361.1|	YWHAE	tyrosine 3-monooxygenase/tryptophan 5-monooxygenase activation protein, epsilon	2	77.0833	32
gi|4507951|ref|NP_003396.1|	YWHAH	tyrosine 3-monooxygenase/tryptophan 5-monooxygenase activation protein, eta	1	67.0732	27
gi|21464101|ref|NP_036611.2|	YWHAG	tyrosine 3-monooxygenase/tryptophan 5-monooxygenase activation protein, gamma	1	69.6356	24
gi|5803227|ref|NP_006817.1|	YWHAQ	tyrosine 3-monooxygenase/tryptophan 5-monooxygenase activation protein, theta	1	83.2653	31
gi|530389315|ref|XP_005251117.1|,gi|530389317|ref|XP_005251118.1|,gi|530389319|ref|XP_005251119.1|,gi|530389321|ref|XP_005251120.1|,gi|208973238|ref|NP_001129171.1|,gi|4507953|ref|NP_003397.1|,gi|21735625|ref|NP_663723.1|,gi|208973240|ref|NP_001129172.1|,gi|208973242|ref|NP_001129173.1|,gi|208973244|ref|NP_001129174.1|	YWHAZ	tyrosine 3-monooxygenase/tryptophan 5-monooxygenase activation protein, zeta	10	95.2261	45
gi|4507947|ref|NP_003671.1|	YARS	tyrosyl-tRNA synthetase	1	70.4545	35
gi|50592988|ref|NP_003357.2|	UQCRC2	ubiquinol-cytochrome c reductase core protein II	1	66.2252	27
gi|528524477|ref|NP_001268647.1|,gi|528524475|ref|NP_001268648.1|,gi|11024714|ref|NP_061828.1|,gi|601984520|ref|NP_066289.3|,gi|528524473|ref|NP_001268646.1|,gi|528524471|ref|NP_001268645.1|,gi|528524479|ref|NP_001268649.1|	UBB	ubiquitin B	7	97.9613	20
gi|4827050|ref|NP_005142.1|	USP14	ubiquitin specific peptidase 14 (tRNA-guanine transglycosylase)	1	60.1215	21
gi|383872507|ref|NP_001244325.1|	UBE2V1	ubiquitin-conjugating enzyme E2 variant 1	1	65.7143	8
gi|373432682|ref|NP_001243285.1|	UBE2L3	ubiquitin-conjugating enzyme E2L 3	1	73.7705	10
gi|4507793|ref|NP_003339.1|	UBE2N	ubiquitin-conjugating enzyme E2N	1	82.2368	15
gi|7705300|ref|NP_057701.1|	UFM1	ubiquitin-fold modifier 1	1	68.2353	4
gi|530421539|ref|XP_005272705.1|,gi|530421541|ref|XP_005272706.1|,gi|530421543|ref|XP_005272707.1|,gi|23510340|ref|NP_695012.1|,gi|23510338|ref|NP_003325.2|	UBA1	ubiquitin-like modifier activating enzyme 1	5	76.0497	63
gi|296040438|ref|NP_001171630.1|	UGDH	UDP-glucose 6-dehydrogenase	1	85.1385	36
gi|578804603|ref|XP_006712698.1|	UGGT1	UDP-glucose glycoprotein glucosyltransferase 1	1	63.3484	75
gi|578803134|ref|XP_006712151.1|,gi|578803136|ref|XP_006712152.1|	UGP2	UDP-glucose pyrophosphorylase 2	2	68.5567	23
gi|17978519|ref|NP_004887.2|	VPS26A	vacuolar protein sorting 26 homolog A (S. pombe)	1	62.0795	19
gi|7706441|ref|NP_057310.1|	VPS29	vacuolar protein sorting 29 homolog (S. cerevisiae)	1	87.3626	12
gi|17999541|ref|NP_060676.2|	VPS35	vacuolar protein sorting 35 homolog (S. cerevisiae)	1	60.0503	42
gi|6005942|ref|NP_009057.1|	VCP	valosin containing protein	1	81.2655	84
gi|94721252|ref|NP_919415.2|	VAPA	VAMP (vesicle-associated membrane protein)-associated protein A, 33kDa	1	71.0843	17
gi|18379349|ref|NP_006364.2|	VAT1	vesicle amine transport 1	1	75.0636	29
gi|530410596|ref|XP_005256832.1|,gi|172072620|ref|NP_055047.2|	VAMP2	vesicle-associated membrane protein 2 (synaptobrevin 2)	2	67.5263	7
gi|4759300|ref|NP_004772.1|	VAMP3	vesicle-associated membrane protein 3	1	62	7
gi|578818565|ref|XP_006717563.1|,gi|62414289|ref|NP_003371.2|	VIM	vimentin	2	98.0687	104
gi|4507877|ref|NP_003364.1|,gi|7669550|ref|NP_054706.1|	VCL	vinculin	2	80.9865	111
gi|88853069|ref|NP_000629.3|	VTN	vitronectin	1	75.3138	37
gi|530380137|ref|XP_005272132.1|,gi|4507879|ref|NP_003365.1|	VDAC1	voltage-dependent anion channel 1	2	87.2792	25
gi|40068485|ref|NP_073745.2|	VWA1	von Willebrand factor A domain containing 1	1	75.7303	23
gi|578813590|ref|XP_006715825.1|,gi|578813592|ref|XP_006715826.1|,gi|33946329|ref|NP_005393.2|	RALA	v-ral simian leukemia viral oncogene homolog A (ras related)	3	60.6796	13
gi|9257257|ref|NP_059830.1|	WDR1	WD repeat domain 1	1	80.6931	44
gi|530370925|ref|XP_005246893.1|	XRCC5	X-ray repair complementing defective repair in Chinese hamster cells 5 (double-strand-break rejoining)	1	81.3785	67
gi|573014819|ref|NP_001275907.1|	XRCC6	X-ray repair complementing defective repair in Chinese hamster cells 6	1	72.9875	57
